# Supplementary material for: Allele-specific immune gene quantification and expression analysis in single-cell RNA-seq data
Source: NAR Genom Bioinform. 2025 Nov 11;7(4):lqaf149. doi: 10.1093/nargab/lqaf149 (PMC12604667; doi:10.1093/nargab/lqaf149)
Supplement: lqaf149_Supplemental_Files [file lqaf149_supplemental_files.zip]

Archive with 2 entries (2 files):
- SupplementaryFile1.aln
- supplement_alajami.pdf
