# Supplementary material for: Allele-specific immune gene quantification and expression analysis in single-cell RNA-seq data
Source: NAR Genom Bioinform. 2025 Nov 11;7(4):lqaf149. doi: 10.1093/nargab/lqaf149 (PMC12604667; doi:10.1093/nargab/lqaf149)
Supplement: lqaf149_Supplemental_Files [file lqaf149_supplemental_files.zip › SupplementaryFile1.aln]

CLUSTAL O(1.2.4) multiple sequence alignment


A*03:01:01:01      ------------------------------------------------------------
A*30:01:01:01      ------------------------------------------------------------
A*02:01:01:01      ------------------------------------------------------------
A*24:02:01:01      ------------------------------------------------------------
B*13:02:01:01      ------------------------------------------------------------
B*35:02:01:01      ------------------------------------------------------------
B*15:01:01:01      ------------------------------------------------------------
B*44:03:01:01      ------------------------------------------------------------
C*04:01:01:01      TTATTTTGCTGGATGTAGTTTAATATTACCTGAGGTAAGGTAAGGCAAAGAGTGGGAGGC
C*06:02:01:01      TTATTTTGCTGGATGTAGTTTAATATTACCTGAGGTAAGGTAAGGCAAAGAGTGGGAGGC
C*03:03:01:01      TTATTTTGCTGGATGTAGTTTAATATTACCTGAGGTAAGGTAAGGCAAAGAGTGGGAGGC
C*16:01:01:01      TTATTTTGCTGGATGTAGTTTAATATTACCTGAGGTAAGGTAAGGCAAAGAGTGGGAGGC
                                                                               

A*03:01:01:01      ------------------------------------------------------------
A*30:01:01:01      ------------------------------------------------------------
A*02:01:01:01      ------------------------------------------------------------
A*24:02:01:01      ------------------------------------------------------------
B*13:02:01:01      ------------------------------------------------------------
B*35:02:01:01      ------------------------------------------------------------
B*15:01:01:01      ------------------------------------------------------------
B*44:03:01:01      ------------------------------------------------------------
C*04:01:01:01      AGGGAGTCCAGTTCAGGGACGGGGATTCCAGGAGAAGTGAAGGGGAAGGGGCTGGGCGCA
C*06:02:01:01      AGGGAGTCCAGTTCAGGGACGGGGATTCCAGGAGAAGTGAAGGGGAAGGGGCTGGGCGCA
C*03:03:01:01      AGGGAGTCCAGTTCAGGGACGGGGATTCCAGGAGAAGTGAAGGGGAAGGGGCTGGGCGCA
C*16:01:01:01      AGGGAGTCCAGTTCAGGGACGGGGATTCCAGGAGAAGTGAAGGGGAAGGGGCTGGGCGCA
                                                                               

A*03:01:01:01      ------------------------------------------------------------
A*30:01:01:01      ------------------------------------------------------------
A*02:01:01:01      ------------------------------------------------------------
A*24:02:01:01      ------------------------------------------------------------
B*13:02:01:01      ------------------------------------------------------------
B*35:02:01:01      ------------------------------------------------------------
B*15:01:01:01      ------------------------------------------------------------
B*44:03:01:01      ------------------------------------------------------------
C*04:01:01:01      GCCTGGGGGTCTCTCCCTGGTTTCCACAGACAGATCCTTGGCCAGGACTCAGGCACACAG
C*06:02:01:01      GCCTGGGGGTCTCTCCCTGGTTTCCACAGACAGATCCTTGGCCAGGACTCAGGCACACAG
C*03:03:01:01      GCCTGGGGGTCTCTCCCTGGTTTCCACAGACAGATCCTTGGCCAGGACTCAGGCACACAG
C*16:01:01:01      GCCTGGGGGTCTCTCCCTGGTTTCCACAGACAGATCCTTGGCCAGGACTCAGGCACACAG
                                                                               

A*03:01:01:01      --------------------CAGGAGCAGAGGGGTCAGGGCGAAGTCCCAGGGCCCCAGG
A*30:01:01:01      --------------------CAGGAGCAGAGGGGTCAGGGCGAAGTCCCAGGGCCCCAGG
A*02:01:01:01      --------------------CAGAAGCAGAGGGGTCAGGGCGAAGTCCCAGGGCCCCAGG
A*24:02:01:01      --------------------CAGAAGCAGAGGGGTCAGGGCGAAGTCCCAGGGCCCCAGG
B*13:02:01:01      --------------------------------GATCAGGACGAAGT-CCCAGGTCCCGGA
B*35:02:01:01      --------------------------------GATCAGGACGAAGT-CCCAGGCCCCGGG
B*15:01:01:01      --------------------------------GATCAGGACGAAGT-CCCAGGTCCCGGA
B*44:03:01:01      --------------------------------GATCAGGACGAAGT-CCCAGGTCCCGGA
C*04:01:01:01      TGTGACAAAGATGCTTGGTGTAGGAGAAGAGGAATCAGGACGAAGT-CCCAGGTCCCGGG
C*06:02:01:01      TGTGACAAAGATGCTTGGTGTAGGAGAAGAGGGATCAGGACGAAGT-CCCAGGTCCCGGG
C*03:03:01:01      TGTGACAAAGATGCTTGGTGTAGGAGAAGAGGAATCAGGACGAAGT-CCCAGGTCCCGGG
C*16:01:01:01      TGTGACAAAGATGCTTGGTGTAGGAGAAGAGGGATCAGGACGAAGT-CCCAGGTCCCGGG
                                                     ***** ****** **  ** *** * 

A*03:01:01:01      CGTGGCTCTCAGAGTCTCAGGCCCCGAAGGCGGTGTATGGATTGGGGAGTCCCAGCCTTG
A*30:01:01:01      CGTGGCTCTCAGGGTCTCAGGCCCCGAAGGCGGTGTATGGATTGGGGAGTCACAGCCTTG
A*02:01:01:01      CGTGGCTCTCAGGGTCTCAGGCCCCGAAGGCGGTGTATGGATTGGGGAGTCCCAGCCTTG
A*24:02:01:01      CGTGGCTCTCAGGGTCTCAGGCCCCGAAGGCGGTGTATGGATTGGGGAGTCCCAGCCTTG
B*13:02:01:01      CGGGGCTCTCAGGGTCTCAGGCTCCGAGAGCCTTGTCTGCATTGGGGAGGCGCAGCGTTG
B*35:02:01:01      CGGGGCTCTCAGGGTCTCAGGCTCCGAGAGCCTTGTCTGCATTGGGGAGGCGCAGCGTTG
B*15:01:01:01      CGGGGCTCTCAGGGTCTCAGGCTCCGAGAGCCTTGTCTGCATTGGGGAGGCGCAGCGTTG
B*44:03:01:01      CGGGGCTCTCAGGGTCTCAGGCTCCGAGGGCCGCGTCTGCAATGGGGAGGCGCAGCGTTG
C*04:01:01:01      CGGGGCTCTCAGGGTCTCAGGCTCCAAGGGCCGTGTCTGCACTGGGGAGGCGCCGCGTTG
C*06:02:01:01      CGGGGCTCTCAGGGTCTCAGGCTCCAAGGGCCGTGTCTGCACTGGGGAGGCGCCGCGTTG
C*03:03:01:01      CGGGGCTCTCAGGGTCTCAGGCTCCAAGGGCCGTGTCTGCACTGGGGAGGCGCCGCGTTG
C*16:01:01:01      CGGGGCTCTCAGGGTCTCAGGCTCCAAGGGCCGTGTCTGCACTGGGGAGGCGCCGCGTTG
                   ** ********* ********* ** *  **   ** ** * ******* * * ** ***

A*03:01:01:01      GGGATTCCCCAACTCCGCAGTTTCTTTTCTCCCTCTCCCAACCTACGTAGGGTCCTTCAT
A*30:01:01:01      GGGATTCCCCAACTCCGCAGTTTCTTTTCTCCCTCTCCCAACCTACGTAGGGTCCTTCAT
A*02:01:01:01      GGGATTCCCCAACTCCGCAGTTTCTTTTCTCCCTCTCCCAACCTATGTAGGGTCCTTCTT
A*24:02:01:01      GGGATTCCCCAACTCCGCAGTTTCTTTTCTCCCTCTCCCAACCTATGTAGGGTCCTTCTT
B*13:02:01:01      GGGATTCCCCACTCCCACG--AGTTTCACTTCTTCTCCCAACCTATGTCGGGTCCTTCTT
B*35:02:01:01      GGGATTCCCCACTCCCACG--AGTTTCACTTCTTCTCCCAACCTATGTCGGGTCCTTCTT
B*15:01:01:01      GGGATTCCCCACTCCCACG--AGTTTCACTTCTTCTCCCAACCTATGTCGGGTCCTTCTT
B*44:03:01:01      GGGATTCCCCACTCCCACG--AGTTTCACTTCTTCTCCCAACCTATGTCGGGTCCTTCTT
C*04:01:01:01      GGGATTCTCCACTCCCCTG--AGTTTCACTTCTTCTCCCAACCTGCGTCGGGTCCTTCTT
C*06:02:01:01      AGGATTCTCCACTCCCCTG--AGTTTCACTTCTTCTCCCAACCTGCGTCGGGTCCTTCTT
C*03:03:01:01      AGGATTCTCCACTCCCCTG--AGTTTCACTTCTTCTCCCAACCTGCGTCGGGTCCTTCTT
C*16:01:01:01      AGGATTCTCCACTCCCCTG--AGTTTCACTTCTTCTCCCAACCTGCGTCGGGTCCTTCTT
                    ****** ***   **        **  ** * ***********  ** ********* *

A*03:01:01:01      CCTGGATACTCACGACGCGGACCCAGTTCTCACTCCCATTGGGTGTCGGGTTTCCAGAGA
A*30:01:01:01      CCTGGATACTCACGACGCGGACCCAGTTCTCACTCCCATTGGGTGTCGGGTTTCCAGAGA
A*02:01:01:01      CCTGGATACTCACGACGCGGACCCAGTTCTCACTCCCATTGGGTGTCGGGTTTCCAGAGA
A*24:02:01:01      CCTGGATACTCACGACGCGGACCCAGTTCTCACTCCCATTGGGTGTCGGGTTTCCAGAGA
B*13:02:01:01      CCAGGATACTCGTGACGCGTCCCCAATTCCCACTCCCATTGGGTGTCGGGTGTCTAGAGA
B*35:02:01:01      CCAGGATACTCGTGACGCGTCCCCATTTCCCACTCCCATTGGGTGTCGGATATCTAGAGA
B*15:01:01:01      CCAGGATACTCGTGACGCGTCCCCATTTCCCACTCCCATTGGGTGTCGGGTGTCTAGAGA
B*44:03:01:01      CCAGGATACTCGTGACGCGTCCCCATTTCCCACTCCCATTGGGTGTCGGGTGTCTAGAGA
C*04:01:01:01      CCTGAATACTCATGACGCGTCCCCAATTCCCACTCCCATTGGGTGTCGGG-TTCTAGAGA
C*06:02:01:01      CCTGAATACTCATGACGCGTCCCCAATTCCCACTCCCATTGGGTGTCGGG-TTCTAGAGA
C*03:03:01:01      CCTGAATACTCATGACGCGTCCCCAATTCCCACTCCCATTGGGTGTCGGA-TTCTAGAGA
C*16:01:01:01      CCTGAATACTCATGACGCGTCCCCAATTCCCACTCCCATTGGGTGTCGGG-TTCTAGAGA
                   ** * ******  ******  **** *** *******************   ** *****

A*03:01:01:01      AGCCAATCAGTGTCGTCGCGGTCGCTGTTCTAAAGCCCGCACGCACCCACCGGGACTCAG
A*30:01:01:01      AGCCAATCAGTGTCGTCGCGGTCGCTGTTCTAAAGCCCGCACGCACCCACCGGGACTCAG
A*02:01:01:01      AGCCAATCAGTGTCGTCGCGGTCGCGGTTCTAAAGTCCGCACGCACCCACCGGGACTCAG
A*24:02:01:01      AGCCAATCAGTGTCGTCGCGGTCGCTGTTCTAAAGTCCGCACGCACCCACCGGGACTCAG
B*13:02:01:01      AGCCAATCAGTGTCGCCGGGGTCCCAGTTCTAAAGTCCCCACGCACCCACCCGGACTCAG
B*35:02:01:01      AGCCAATCAGTGTCGCCGGGGTCCCAGTTCTAAAGTCCCCACGCACCCACCCGGACTCAG
B*15:01:01:01      AGCCAATCAGTGTCGCCGGGGTCCCAGTTCTAAAGTCCCCACGCACCCACCCGGACTCAA
B*44:03:01:01      AGCCAATCAGTGTCGCCGGGGTCCCAGTTCTAAAGTCCCCACGCACCCACCCGGACTCAG
C*04:01:01:01      AGCCAATCAGCGTCTCCGCAGTCCCGGTTCTAAAGTCCCCAGTCACCCACCCGGACTCAG
C*06:02:01:01      AGCCAATCAGCGTCTCCGCAGTCCCGGTTCTAAAGTCCCCAGTCACCCACCCGGACTCGG
C*03:03:01:01      AGCCAATCAGCGTCTCCGCAGTCCCGGTTCTGAAGTCCCCAGTCACCCACCCGGACTCAG
C*16:01:01:01      AGCCAATCAGCGTCTCCGCAGTCCCGGTTCTAAAGTCCCCAGTCACCCACCCGGACTCGG
                   ********** ***  **  *** * ***** *** ** **  ******** ******  

A*03:01:01:01      ATTCTCCCCAGACGCCGAGGATGGCCGTCATGGCGCCCCGAACCCTCCTCCTGCTACTCT
A*30:01:01:01      ATTCTCCCCAGACGCCGAGGATGGCCGTCATGGCGCCCCGAACCCTCCTCCTGCTACTCT
A*02:01:01:01      ATTCTCCCCAGACGCCGAGGATGGCCGTCATGGCGCCCCGAACCCTCGTCCTGCTACTCT
A*24:02:01:01      ATTCTCCCCAGACGCCGAGGATGGCCGTCATGGCGCCCCGAACCCTCGTCCTGCTACTCT
B*13:02:01:01      AATCTCCTCAGACGCCGAG-ATGCGGGTCACGGCGCCCCGAACCCTCCTCCTGCTGCTCT
B*35:02:01:01      AATCTCCTCAGACGCCGAG-ATGCGGGTCACGGCGCCCCGAACCGTCCTCCTGCTGCTCT
B*15:01:01:01      AATCTCCTCAGACGCCGAG-ATGCGGGTCACGGCGCCCCGAACCGTCCTCCTGCTGCTCT
B*44:03:01:01      AATCTCCTCAGACGCCGAG-ATGCGGGTCACGGCGCCCCGAACCCTCCTCCTGCTGCTCT
C*04:01:01:01      ATTCTCCCCAGACGCCGAG-ATGCGGGTCATGGCGCCCCGAACCCTCATCCTGCTGCTCT
C*06:02:01:01      ATTCTCCCCAGACGCCGAG-ATGCGGGTCATGGCGCCCCGAACCCTCATCCTGCTGCTCT
C*03:03:01:01      ATTCTCCCCAGACGCCGAG-ATGCGGGTCATGGCGCCCCGAACCCTCATCCTGCTGCTCT
C*16:01:01:01      ATTCTCCCCAGACGCCGAG-ATGCGGGTCATGGCGCCCCGAACCCTCATCCTGCTGCTCT
                   * ***** *********** ***   **** ************* ** ******* ****

A*03:01:01:01      CGGGGGCCCTGGCCCTGACCCAGACCTGGGCGGGTGAGTGCGGGGTCGGGAGGGAAACCG
A*30:01:01:01      CGGGGGCCCTGGCCCTGACCCAGACCTGGGCGGGTGAGTGCGGGGTCGGGAGGGAAACCG
A*02:01:01:01      CGGGGGCTCTGGCCCTGACCCAGACCTGGGCGGGTGAGTGCGGGGTCGGGAGGGAAACGG
A*24:02:01:01      CGGGGGCCCTGGCCCTGACCCAGACCTGGGCAGGTGAGTGCGGGGTCGGGAGGGAAACGG
B*13:02:01:01      GGGGGGCAGTGGCCCTGACCGAGACCTGGGCCGGTGAGTGCGGGATCGGGAGGGAAATGG
B*35:02:01:01      GGGGGGCAGTGGCCCTGACCGAGACCTGGGCCGGTGAGTGCGGGGTCGGGAGGGAAATGG
B*15:01:01:01      CGGGAGCCCTGGCCCTGACCGAGACCTGGGCCGGTGAGTGCGGGGTCGGCAGGGAAATGG
B*44:03:01:01      GGGGGGCAGTGGCCCTGACCGAGACCTGGGCCGGTGAGTGCGGGGTCGGGAGGGAAATGG
C*04:01:01:01      CGGGAGCCCTGGCCCTGACCGAGACCTGGGCCGGTGAGTGCGGGGTTGGGAGGGAAACGG
C*06:02:01:01      CGGGAGCCCTGGCCCTGACCGAGACCTGGGCCTGTGAGTGCGGGGTTGGGAGGGAAACGG
C*03:03:01:01      CGGGAGCCCTGGCCCTGACCGAGACCTGGGCCGGTGAGTGCGGGGTTGGGAGGGAATCGG
C*16:01:01:01      CGGGAGCCCTGGCCCTGACCGAGACCTGGGCCTGTGAGTGCGGGGTTGGGAGGGAAACGG
                    *** **  *********** **********  *********** * ** ******   *

A*03:01:01:01      CCTCTGCGGGGAGAAGCAAGGGGCCCTCCTGGCGGGGGCGCAGGACCGGGGGAGCCGCGC
A*30:01:01:01      CCTCTGCGGGGAGAAGCAAGGGGCCCTCCTGGCGGGGGCGCAGGACCGGGGGAGCCGCGC
A*02:01:01:01      CCTCTGTGGGGAGAAGCAACGGGCCCGCCTGGCGGGGGCGCAGGACCCGGGAAGCCGCGC
A*24:02:01:01      CCTCTGCGGGGAGAAGCAAGGGGCCCGCCTGGCGGGGGCGCAAGACCCGGGAAGCCGCGC
B*13:02:01:01      CCTCTGTGGGGAGGAGCGAGGGGACCGC-AGGCGGGGGCGCAGGACCCGGGGAGCCGCGC
B*35:02:01:01      CCTCTGTGGGGAGGAGCGAGGGGACCGC-AGGCGGGGGCGCAGGACCTGAGGAGCCGCGC
B*15:01:01:01      CCTCTGTGGGGAGGAGCGAGGGGACCGC-AGGCGGGGGCGCAGGACCCGGGGAGCCGCGC
B*44:03:01:01      CCTCTGTGGGGAGGAGAGAGGGGACCGC-AGGCGGGGGCGCAGGACCCGGGGAGCCGCGC
C*04:01:01:01      CCTCTGGGGAGAGGAGCGAGGGGCCCGCCCGGCGAGGGCGCAGGACCCGGGGAGCCGCGC
C*06:02:01:01      CCTCTGCGGAGAGGAGCGAGGGGCCCGCCCGGCGAGGGCGCAGGACCCGGGGAGCCGCGC
C*03:03:01:01      CCTCTGCGGAGAGGAGCGAGGGGCCCGCCCGGCGAGGGCGCAGGACCCGGGGAGCCGCGC
C*16:01:01:01      CCTCTGCGGAGAGGAGCGAGGGGCCCGCCCGGCGAGGGCGCAGGACCCGGGGAGCCGCGC
                   ****** ** *** **  * *** ** *  **** ******* **** * * ********

A*03:01:01:01      CGGGACGAGGGTCGGGCAGGTCTCAGCCACTGCTCGCCCCCAGGCTCCCACTCCATGAGG
A*30:01:01:01      CGGGAGGAGGGTCGGTCAGGTCTCAGCCACTGCTCGCCCCCAGGCTCCCACTCCATGAGG
A*02:01:01:01      CGGGAGGAGGGTCGGGCGGGTCTCAGCCACTCCTCGTCCCCAGGCTCTCACTCCATGAGG
A*24:02:01:01      CGGGAGGAGGGTCGGGCGGGTCTCAGCCACTCCTCGTCCCCAGGCTCCCACTCCATGAGG
B*13:02:01:01      CGGGAGGAGGGTCTGGCGGGTCTCAGCCCCTCCTGGCCCCCAGGCTCCCACTCCATGAGG
B*35:02:01:01      CGGGAGGAGGGTCGGGCGGGTCTCAGCCCCTCCTCGCCCCCAGGCTCCCACTCCATGAGG
B*15:01:01:01      CGGGAGGAGGGTCGGGCGGGTCTCAGCCCCTCCTCGCCCCCAGGCTCCCACTCCATGAGG
B*44:03:01:01      CGGGAGGAGGGTCGGGCGGGTCTCAGCCCCTCCTCGCCCCCAGGCTCCCACTCCATGAGG
C*04:01:01:01      AGGGAGGAGGGTCGGGCGGGTCTCAGCCACTCCTCGTCCCCAGGCTCCCACTCCATGAGG
C*06:02:01:01      AGGGAGGTGGGTCGGGCGGGTCTCAGCCCCTCCTCGCCCCCAGGCTCCCACTCCATGAGG
C*03:03:01:01      AGGGAGGAGGGTCGGGCGGGTCTCAGCCCCTCCTCGCCCCCAGGCTCCCACTCCATGAGG
C*16:01:01:01      AGGGAGGAGGGTCGGGCGGGTCTCAGCCCCTCCTCGCCCCCAGGCTCCCACTCCATGAGG
                    **** * ***** * * ********** ** ** * ********** ************

A*03:01:01:01      TATTTCTTCACATCCGTGTCCCGGCCCGGCCGCGGGGAGCCCCGCTTCATCGCCGTGGGC
A*30:01:01:01      TATTTCTCCACATCCGTGTCCCGGCCCGGCAGTGGAGAGCCCCGCTTCATCGCAGTGGGC
A*02:01:01:01      TATTTCTTCACATCCGTGTCCCGGCCCGGCCGCGGGGAGCCCCGCTTCATCGCAGTGGGC
A*24:02:01:01      TATTTCTCCACATCCGTGTCCCGGCCCGGCCGCGGGGAGCCCCGCTTCATCGCCGTGGGC
B*13:02:01:01      TATTTCTACACCGCCATGTCCCGGCCCGGCCGCGGGGAGCCCCGCTTCATCACCGTGGGC
B*35:02:01:01      TATTTCTACACCGCCATGTCCCGGCCCGGCCGCGGGGAGCCCCGCTTCATCGCAGTGGGC
B*15:01:01:01      TATTTCTACACCGCCATGTCCCGGCCCGGCCGCGGGGAGCCCCGCTTCATCGCAGTGGGC
B*44:03:01:01      TATTTCTACACCGCCATGTCCCGGCCCGGCCGCGGGGAGCCCCGCTTCATCACCGTGGGC
C*04:01:01:01      TATTTCTCCACATCCGTGTCCTGGCCCGGCCGCGGGGAGCCCCGCTTCATCGCAGTGGGC
C*06:02:01:01      TATTTCGACACCGCCGTGTCCCGGCCCGGCCGCGGAGAGCCCCGCTTCATCTCAGTGGGC
C*03:03:01:01      TATTTCTACACCGCTGTGTCCCGGCCCGGCCGCGGGGAGCCCCACTTCATCGCAGTGGGC
C*16:01:01:01      TATTTCTACACCGCCGTGTCCCGGCCCGGCCGCGGAGAGCCCCGCTTCATCGCAGTGGGC
                   ******  ***  *  ***** ******** * ** ******* ******* * ******

A*03:01:01:01      TACGTGGACGACACGCAGTTCGTGCGGTTCGACAGCGACGCCGCGAGCCAGAGGATGGAG
A*30:01:01:01      TACGTGGACGACACGCAGTTCGTGCGGTTCGACAGCGACGCCGCGAGCCAGAGGATGGAG
A*02:01:01:01      TACGTGGACGACACGCAGTTCGTGCGGTTCGACAGCGACGCCGCGAGCCAGAGGATGGAG
A*24:02:01:01      TACGTGGACGACACGCAGTTCGTGCGGTTCGACAGCGACGCCGCGAGCCAGAGGATGGAG
B*13:02:01:01      TACGTGGACGACACCCAGTTCGTGAGGTTCGACAGCGACGCCACGAGTCCGAGGATGGCG
B*35:02:01:01      TACGTGGACGACACCCAGTTCGTGAGGTTCGACAGCGACGCCGCGAGTCCGAGGACGGAG
B*15:01:01:01      TACGTGGACGACACCCAGTTCGTGAGGTTCGACAGCGACGCCGCGAGTCCGAGGATGGCG
B*44:03:01:01      TACGTGGACGACACGCTGTTCGTGAGGTTCGACAGCGACGCCACGAGTCCGAGGAAGGAG
C*04:01:01:01      TACGTGGACGACACGCAGTTCGTGCGGTTCGACAGCGACGCCGCGAGTCCAAGAGGGGAG
C*06:02:01:01      TACGTGGACGACACGCAGTTCGTGCGGTTCGACAGCGACGCCGCGAGTCCGAGAGGGGAG
C*03:03:01:01      TACGTGGACGACACGCAGTTCGTGCGGTTCGACAGCGACGCCGCGAGTCCGAGAGGGGAG
C*16:01:01:01      TACGTGGACGACACGCAGTTCGTGCGGTTCGACAGCGACGCCGCGAGTCCAAGAGGGGAG
                   ************** * ******* ***************** **** *  **   ** *

A*03:01:01:01      CCGCGGGCGCCGTGGATAGAGCAGGAGGGGCCGGAGTATTGGGACCAGGAGACACGGAAT
A*30:01:01:01      CCGCGGGCGCCGTGGATAGAGCAGGAGAGGCCTGAGTATTGGGACCAGGAGACACGGAAT
A*02:01:01:01      CCGCGGGCGCCGTGGATAGAGCAGGAGGGTCCGGAGTATTGGGACGGGGAGACACGGAAA
A*24:02:01:01      CCGCGGGCGCCGTGGATAGAGCAGGAGGGGCCGGAGTATTGGGACGAGGAGACAGGGAAA
B*13:02:01:01      CCCCGGGCGCCATGGATAGAGCAGGAGGGGCCGGAGTATTGGGACCGGGAGACACAGATC
B*35:02:01:01      CCCCGGGCGCCATGGATAGAGCAGGAGGGGCCGGAGTATTGGGACCGGAACACACAGATC
B*15:01:01:01      CCCCGGGCGCCATGGATAGAGCAGGAGGGGCCGGAGTATTGGGACCGGGAGACACAGATC
B*44:03:01:01      CCGCGGGCGCCATGGATAGAGCAGGAGGGGCCGGAGTATTGGGACCGGGAGACACAGATC
C*04:01:01:01      CCGCGGGAGCCGTGGGTGGAGCAGGAGGGGCCGGAGTATTGGGACCGGGAGACACAGAAG
C*06:02:01:01      CCCCGGGCGCCGTGGGTGGAGCAGGAGGGGCCGGAGTATTGGGACCGGGAGACACAGAAG
C*03:03:01:01      CCGCGGGCGCCGTGGGTGGAGCAGGAGGGGCCGGAGTATTGGGACCGGGAGACACAGAAG
C*16:01:01:01      CCGCGGGCGCCGTGGGTGGAGCAGGAGGGGCCGGAGTATTGGGACCGGGAGACACAGAAG
                   ** **** *** *** * ********* * ** ************  * * ***  **  

A*03:01:01:01      GTGAAGGCCCAGTCACAGACTGACCGAGTGGACCTGGGGACCCTGCGCGGCTACTACAAC
A*30:01:01:01      GTGAAGGCCCAGTCACAGACTGACCGAGTGGACCTGGGGACCCTGCGCGGCTACTACAAC
A*02:01:01:01      GTGAAGGCCCACTCACAGACTCACCGAGTGGACCTGGGGACCCTGCGCGGCTACTACAAC
A*24:02:01:01      GTGAAGGCCCACTCACAGACTGACCGAGAGAACCTGCGGATCGCGCTCCGCTACTACAAC
B*13:02:01:01      TCCAAGACCAACACACAGACTTACCGAGAGAACCTGCGCACCGCGCTCCGCTACTACAAC
B*35:02:01:01      TTCAAGACCAACACACAGACTTACCGAGAGAGCCTGCGGAACCTGCGCGGCTACTACAAC
B*15:01:01:01      TCCAAGACCAACACACAGACTTACCGAGAGAGCCTGCGGAACCTGCGCGGCTACTACAAC
B*44:03:01:01      TCCAAGACCAACACACAGACTTACCGAGAGAACCTGCGCACCGCGCTCCGCTACTACAAC
C*04:01:01:01      TACAAGCGCCAGGCACAGGCTGACCGAGTGAACCTGCGGAAACTGCGCGGCTACTACAAC
C*06:02:01:01      TACAAGCGCCAGGCACAGGCTGACCGAGTGAACCTGCGGAAACTGCGCGGCTACTACAAC
C*03:03:01:01      TACAAGCGCCAGGCACAGACTGACCGAGTGAGCCTGCGGAACCTGCGCGGCTACTACAAC
C*16:01:01:01      TACAAGCGCCAGGCACAGACTGACCGAGTGAGCCTGCGGAACCTGCGCGGCTACTACAAC
                      ***  * *  ***** ** ****** *  **** * *    ** * ***********

A*03:01:01:01      CAGAGCGAGGCCGGTGAGTGACCCCGGCCGGGGGCGCAGGTCAGGACCCCT---CATCCC
A*30:01:01:01      CAGAGCGAGGCCGGTGAGTGACCCCGGCCGGGGGCGCAGGTCACGACCCCT---CATCCC
A*02:01:01:01      CAGAGCGAGGCCGGTGAGTGACCCCGGCCCGGGGCGCAGGTCACGACCTCT---CATCCC
A*24:02:01:01      CAGAGCGAGGCCGGTGAGTGACCCCGGCCCGGGGCGCAGGTCACGACCCCT---CATCCC
B*13:02:01:01      CAGAGCGAGGCCGGTGAGTGACCCCGGCCCGGGGCGCAGGTCACGACTCCC---CATCCC
B*35:02:01:01      CAGAGCGAGGCCGGTGAGTGACCCCGGCCCGGGGCGCAGGTCACGACTCCC---CATCCC
B*15:01:01:01      CAGAGCGAGGCCGGTGAGTGACCCCGGCCTGGGGCGCAGGTCACGACTCCC---CATCCC
B*44:03:01:01      CAGAGCGAGGCCGGTGAGTGACCCCGGCCCGGGGCGCAGGTCACGACTCCC---CATCCC
C*04:01:01:01      CAGAGCGAGGACGGTGAGTGACCCCGGCCCGGGGCGCAGGTCACGACCCCTCCCCATCCC
C*06:02:01:01      CAGAGCGAGGACGGTGAGTGACCCCGGCCCGGGGCGCAGGTCACGACCCCTCCCCATCCC
C*03:03:01:01      CAGAGCGAGGCCAGTGAGTGACCCCGGCCCGGGGCGCAGGTCACGACCCCTCCTCATCCC
C*16:01:01:01      CAGAGCGAGGCCGGTGAGTGACCCCGGCCCGGGGCGCAGGTCACGACCCCTCCCCATCCC
                   ********** * **************** ************* ***  *    ******

A*03:01:01:01      CCACGGACGGGCCAGGTCGCCCACAGTCTCCGGGTCCGAGATCCACCCCGAAGCCG----
A*30:01:01:01      CCACGGACGGGCCAGGTCGCCCACAGTCTCCGGGTCCGAGATCCACCCCGAAGCCG----
A*02:01:01:01      CCACGGACGGGCCAGGTCGCCCACAGTCTCCGGGTCCGAGATCCGCCCCGAAGCCG----
A*24:02:01:01      CCACGGACGGGCCGGGTCGCCCACAGTCTCCGGGTCCGAGATCCACCCCGAAGCCG----
B*13:02:01:01      CCACGGACGGCCCGGGTCGCCCCGAGTCTCCGGGTCCGAGATCCGCCTCCCTGAGGCCGC
B*35:02:01:01      CCACGTACGGCCCGGGTCGCCCCGAGTCTCCGGGTCCGAGATCCGCCTCCCTGAGGCCGC
B*15:01:01:01      CCACGTACGGCCCGGGTCGCCCCGAGTCTCCGGGTCCGAGATCCGCCCCCCTGAGGCCGC
B*44:03:01:01      CCACGTACGGCCCGGGTCGCCCCGAGTCTCCGGGTCCGAGATCCGCCCC--CGAGGCCGC
C*04:01:01:01      CCACGGACGGCCCGGGTCGCCCCGAGTCTCCCCGTCTGAGATCCAC---CCCGAGGCTGC
C*06:02:01:01      CCACGGACGGCCCGGGTCGCCCCGAGTCTCCCGGTCTGAGATCCAC---CCCGAGGCTGC
C*03:03:01:01      CCACGGACGGCCCGGGTCGCCCCAAGTCTCCCGGTCTGAGATCCAC---CCCGAGGCTGC
C*16:01:01:01      CCACGGACGGCCCGGGTCGCCCCGAGTCTCCCGGTCTGAGATCCAC---CCCGAGGCTGC
                   ***** **** ** ********  *******  *** ******* *      *  *    

A*03:01:01:01      -CGGGACCCCGAGACCCTTGCCCCGGGAGAGGCCCAGGCGCCTTTACCCGGTTTCATTTT
A*30:01:01:01      -CGGGACCCCGAGACCCTTGACCCGGGAGAGGCCCAGGCGCCTTTACCCGGTTTCATTTT
A*02:01:01:01      -CGGGACCCCGAGACCCTTGCCCCGGGAGAGGCCCAGGCGCCTTTACCCGGTTTCATTTT
A*24:02:01:01      -CGGGACCCCGAGACCCTTGCCCCGGGAGAGGCCCAGGCGCCTTAACCCGGTTTCATTTT
B*13:02:01:01      GGGACCCGCCCAGACCCTCGACCGGCGAGAGCCCCAGGCGCGTTTACCCGGTTTCATTTT
B*35:02:01:01      GGGACCCGCCCAGACCCTCGACCGGCGAGAGCCCCAGGCGCGTTTACCCGGTTTCATTTT
B*15:01:01:01      GGGACCCGCCCAAACCCTCGACCGGCGAGAGCCCCAGGCGCGTTTACCCGGTTTCATTTT
B*44:03:01:01      GGGACCCGCCCAGACCCTCGACCGGCGAGAGCCCCAGGCGCGTTTACCCGGTTTCATTTT
C*04:01:01:01      GGAACCCGCCCAGACCCTCGACCGGAGAGAGCCCCAGTCACCTTTACCCGGTTTCATTTT
C*06:02:01:01      GGAACCCGCCCAGACCCTCGACCGGAGAGAGCCCCAGTCACCTTTACCCGGTTTCATTTT
C*03:03:01:01      GGAACCCGCCCAGACCCTCGACCGGAGAGAGCCCCAGTCACCTTTACCCGGTTTCATTTT
C*16:01:01:01      GGAACCCGCCCAGACCCTCGGCCGGAGAGAGCCCCAGTCACCTTTACCCGGTTTCATTTT
                         * ** * ***** * ** * ***** ***** * * ** ***************

A*03:01:01:01      CAGTTTAGGCCAAAAATCCCCCCGGGTTGGTCGGGGCTGGGCGGGGCTCGGGGGACTGGG
A*30:01:01:01      CAGTTTAGGCCAAAAATTCCCCCGGGTTGGTCGGGGCTGGGCGGGGCTCGGGGGACTGGG
A*02:01:01:01      CAGTTTAGGCCAAAAATCCCCCCAGGTTGGTCGGGGCGGGGCGGGGCTCGGGGGACCGGG
A*24:02:01:01      CAGTTTAGGCCAAAAATCCCCCCGGGTTGGTCGGGGCCGGGCGGGGCTCGGGGGACTGGG
B*13:02:01:01      CAGTTGAGGCCAAAATCCCCGCGGGTTGGTCGGGGCGG-GGCGGGGCTCGGGGGACGGGG
B*35:02:01:01      CAGTTGAGGCCAAAATCCCCGCGGGTTGGTCGGGGCGG-GGCGGGGCTCGGGGGACGGGG
B*15:01:01:01      CAGTTGAGGCCAAAATCCCCGCGGGTTGGTCGGGGCGG-GGCGGGGCTCGGGGGACGGGG
B*44:03:01:01      CAGTTGAGGCCAAAATCCCCGCGGGTTGGTCGGGGCGG-GGCGGGGCTCGGGGGACGGGG
C*04:01:01:01      CAGTTTAGGCCAAAATCCCCGCGGGTTGGTCGGGACTGGGGCGGGGCTCGGGGGACCGGG
C*06:02:01:01      CAGTTTAGGCCAAAATCCCCGCGGGTTGGTCGGGGCTGGGGCGGGGCTCGGGGGACGGGG
C*03:03:01:01      CAGTTTAGGCCAAAATCCCCGCGGGTTGGTCGGGGCGG-GGCGGGGCTCGGGGGACGGGG
C*16:01:01:01      CAGTTTAGGCCAAAATCCCCGCGGGTTGGTCGGGGCTGGGGCGGGGCTCGCGGGACGGGG
                   ***** *********   ** *  * * *   **     *********** ***** ***

A*03:01:01:01      CTGACCGCGGGGTCGGGGCCAGGTTCTCACACCATCCAGATAATGTATGGCTGCGACGTG
A*30:01:01:01      CTGACCGCGGGGTCGGGGCCAGGTTCTCACACCATCCAGATAATGTATGGCTGCGACGTG
A*02:01:01:01      CTGACCGCGGGGTCCGGGCCAGGTTCTCACACCGTCCAGAGGATGTATGGCTGCGACGTG
A*24:02:01:01      CTGACCGCGGGGTCGGGGCCAGGTTCTCACACCCTCCAGATGATGTTTGGCTGCGACGTG
B*13:02:01:01      CTGACCGCGGGGCCGGGGCCAGGGTCTCACACTTGGCAGACGATGTATGGCTGCGACCTG
B*35:02:01:01      CTGACCGCGGGGCCGGGGCCAGGGTCTCACATCATCCAGAGGATGTATGGCTGCGACCTG
B*15:01:01:01      CTGACCGCGGGGCCTGGGCCAGGGTCTCACACCCTCCAGAGGATGTACGGCTGCGACGTG
B*44:03:01:01      CTGACCGCGGGGCCGGGGCCAGGGTCTCACATCATCCAGAGGATGTACGGCTGCGACGTG
C*04:01:01:01      CTGACCACGGGGGCGGGGCCAGGGTCTCACACCCTCCAGAGGATGTTTGGCTGCGACCTG
C*06:02:01:01      CTGACCACGGGGGCGGGGCCAGGGTCTCACACCCTCCAGTGGATGTATGGCTGCGACCTG
C*03:03:01:01      CTGACCGCGGGGGCGGGGCCAGGGTCTCACATCATCCAGAGGATGTATGGCTGCGACGTG
C*16:01:01:01      CTGACCACGGGGGCGGGGCCAGGGTCTCACACCCTCCAGTGGATGTATGGCTGCGACCTG
                   ****** ***** * ******** *******     ***   ****  ********* **

A*03:01:01:01      GGGTCGGACGGGCGCTTCCTCCGCGGGTACCGGCAGGACGCCTACGACGGCAAGGATTAC
A*30:01:01:01      GGGTCGGACGGGCGCTTCCTCCGCGGGTATGAACAGCACGCCTACGACGGCAAGGATTAC
A*02:01:01:01      GGGTCGGACTGGCGCTTCCTCCGCGGGTACCACCAGTACGCCTACGACGGCAAGGATTAC
A*24:02:01:01      GGGTCGGACGGGCGCTTCCTCCGCGGGTACCACCAGTACGCCTACGACGGCAAGGATTAC
B*13:02:01:01      GGGCCGGACGGGCGCCTCCTCCGCGGGCATAACCAGTTAGCCTACGACGGCAAGGATTAC
B*35:02:01:01      GGGCCCGACGGGCGCTTCCTCCGCGGGCATAACCAGTACGCCTACGACGGCAAGGATTAC
B*15:01:01:01      GGGCCGGACGGGCGCCTCCTCCGCGGGCATGACCAGTCCGCCTACGACGGCAAGGATTAC
B*44:03:01:01      GGGCCGGACGGGCGCCTCCTCCGCGGGTATGACCAGGACGCCTACGACGGCAAGGATTAC
C*04:01:01:01      GGGCCGGACGGGCGCCTCCTCCGCGGGTATAACCAGTTCGCCTACGACGGCAAGGATTAC
C*06:02:01:01      GGGCCCGACGGGCGCCTCCTCCGCGGGTATGACCAGTCCGCCTACGACGGCAAGGATTAC
C*03:03:01:01      GGGCCCGACGGGCGCCTCCTCCGCGGGTATGACCAGTACGCCTACGACGGCAAGGATTAC
C*16:01:01:01      GGGCCCGACGGGCGCCTCCTCCGCGGGTATGACCAGTCCGCCTACGACGGCAAGGATTAC
                   *** * *** ***** *********** *    ***   *********************

A*03:01:01:01      ATCGCCCTGAACGAGGACCTGCGCTCTTGGACCGCGGCGGACATGGCGGCTCAGATCACC
A*30:01:01:01      ATCGCCCTGAACGAGGACCTGCGCTCTTGGACCGCGGCGGACATGGCGGCTCAGATCACC
A*02:01:01:01      ATCGCCCTGAAAGAGGACCTGCGCTCTTGGACCGCGGCGGACATGGCAGCTCAGACCACC
A*24:02:01:01      ATCGCCCTGAAAGAGGACCTGCGCTCTTGGACCGCGGCGGACATGGCGGCTCAGATCACC
B*13:02:01:01      ATCGCCCTGAACGAGGACCTGAGCTCCTGGACCGCGGCGGACACCGCGGCTCAGATCACC
B*35:02:01:01      ATCGCCCTGAACGAGGACCTGAGCTCCTGGACCGCGGCGGACACCGCGGCTCAGATCACC
B*15:01:01:01      ATCGCCCTGAACGAGGACCTGAGCTCCTGGACCGCGGCGGACACGGCGGCTCAGATCACC
B*44:03:01:01      ATCGCCCTGAACGAGGACCTGAGCTCCTGGACCGCGGCGGACACCGCGGCTCAGATCACC
C*04:01:01:01      ATCGCCCTGAACGAGGATCTGCGCTCCTGGACCGCCGCGGACACGGCGGCTCAGATCACC
C*06:02:01:01      ATCGCCCTGAACGAGGACCTGCGCTCCTGGACCGCCGCGGACACGGCGGCTCAGATCACC
C*03:03:01:01      ATCGCCCTGAACGAGGATCTGCGCTCCTGGACCGCCGCGGACACGGCGGCTCAGATCACC
C*16:01:01:01      ATCGCCCTGAACGAGGACCTGCGCTCCTGGACCGCCGCGGACACGGCGGCTCAGATCACC
                   *********** ***** *** **** ******** *******  ** ******* ****

A*03:01:01:01      AAGCGCAAGTGGGAGGCGGCCCATGAGGCGGAGCAGTTGAGAGCCTACCTGGATGGCACG
A*30:01:01:01      CAGCGCAAGTGGGAGGCGGCCCGTTGGGCGGAGCAGTTGAGAGCCTACCTGGAGGGCACG
A*02:01:01:01      AAGCACAAGTGGGAGGCGGCCCATGTGGCGGAGCAGTTGAGAGCCTACCTGGAGGGCACG
A*24:02:01:01      AAGCGCAAGTGGGAGGCGGCCCATGTGGCGGAGCAGCAGAGAGCCTACCTGGAGGGCACG
B*13:02:01:01      CAGCTCAAGTGGGAGGCGGCCCGTGTGGCGGAGCAGCTGAGAGCCTACCTGGAGGGCGAG
B*35:02:01:01      CAGCGCAAGTGGGAGGCGGCCCGTGTGGCGGAGCAGCTGAGAGCCTACCTGGAGGGCCTG
B*15:01:01:01      CAGCGCAAGTGGGAGGCGGCCCGTGAGGCGGAGCAGTGGAGAGCCTACCTGGAGGGCCTG
B*44:03:01:01      CAGCGCAAGTGGGAGGCGGCCCGTGTGGCGGAGCAGCTGAGAGCCTACCTGGAGGGCCTG
C*04:01:01:01      CAGCGCAAGTGGGAGGCGGCCCGTGAGGCGGAGCAGCGGAGAGCCTACCTGGAGGGCACG
C*06:02:01:01      CAGCGCAAGTGGGAGGCGGCCCGTGAGGCGGAGCAGTGGAGAGCCTACCTGGAGGGCACG
C*03:03:01:01      CAGCGCAAGTGGGAGGCGGCCCGTGAGGCGGAGCAGCTGAGAGCCTACCTGGAGGGCCTG
C*16:01:01:01      CAGCGCAAGTGGGAGGCGGCCCGTGCGGCGGAGCAGCAGAGAGCCTACCTGGAGGGCACG
                    *** ***************** *  **********  *************** ***  *

A*03:01:01:01      TGCGTGGAGTGGCTCCGCAGATACCTGGAGAACGGGAAGGAGACGCTGCAGCGCACGGGT
A*30:01:01:01      TGCGTGGAGTGGCTCCGCAGATACCTGGAGAACGGGAAGGAGACGCTGCAGCGCACGGGT
A*02:01:01:01      TGCGTGGAGTGGCTCCGCAGATACCTGGAGAACGGGAAGGAGACGCTGCAGCGCACGGGT
A*24:02:01:01      TGCGTGGACGGGCTCCGCAGATACCTGGAGAACGGGAAGGAGACGCTGCAGCGCACGGGT
B*13:02:01:01      TGCGTGGAGTGGCTCCGCAGATACCTGGAGAACGGGAAGGAGACGCTGCAGCGCGCGGGT
B*35:02:01:01      TGCGTGGAGTGGCTCCGCAGATACCTGGAGAACGGGAAGGAGACGCTGCAGCGCGCGGGT
B*15:01:01:01      TGCGTGGAGTGGCTCCGCAGATACCTGGAGAACGGGAAGGAGACGCTGCAGCGCGCGGGT
B*44:03:01:01      TGCGTGGAGTCGCTCCGCAGATACCTGGAGAACGGGAAGGAGACGCTGCAGCGCGCGGGT
C*04:01:01:01      TGCGTGGAGTGGCTCCGCAGATACCTGGAGAACGGGAAGGAGACGCTGCAGCGCGCGGGT
C*06:02:01:01      TGCGTGGAGTGGCTCCGCAGATACCTGGAGAACGGGAAGGAGACGCTGCAGCGCGCGGGT
C*03:03:01:01      TGCGTGGAGTGGCTCCGCAGATACCTGAAGAATGGGAAGGAGACGCTGCAGCGCGCGGGT
C*16:01:01:01      TGCGTGGAGTGGCTCCGCAGATACCTGGAGAACGGGAAGGAGACGCTGCAGCGCGCGGGT
                   ********   **************** **** ********************* *****

A*03:01:01:01      ACCAGGGGCCACGGGGCGCCTCCCTGATCGCCTGTAGATCTCCCGGGCTGGCCTCCCACA
A*30:01:01:01      ACCAGGGGCCACGGGGCGCCTTCCTGATCGCCTGTAGATCTCCCGGGCTGGCCTCCCACA
A*02:01:01:01      ACCAGGGGCCACGGGGCGCCTCCCTGATCGCCTGTAGATCTCCCGGGCTGGCCTCCCACA
A*24:02:01:01      ACCAGGGGCCACGGGGCGCCTACCTGATCGCCTGTAGGTCTCCCGGGCTGGCCTCCCACA
B*13:02:01:01      ACCAGGGGCAGTGGGGAGCCTTCCCCATCTCCTATAGGTCGCCGGGGATGGCCTCCCACG
B*35:02:01:01      ACCAGGGGCAGTGGGGAGCCTTCCCCATCTCCTATAGGTCGCCGGGGATGGCCTCCCACG
B*15:01:01:01      ACCAGGGGCAGTGGGGAGCCTTCCCCATCTCCTATAGGTCGCCGGGGATGGCCTCCCACG
B*44:03:01:01      ACCAGGGGCAGTGGGGAGCCTTCCCCATCTCCTATAGGTCGCCGGGGATGGCCTCCCACG
C*04:01:01:01      ACCAGGGGCAGTGGGGAGCCTTCCCCATCTCCCGTAGATCTCCCGGGATGGCCTCCCACG
C*06:02:01:01      ACCAGGGGCAGTGGGGAGCCTTCCCCATCTCCTGTAGATCTCCCGGGATGGCCTCCCACG
C*03:03:01:01      ACCAGGGGCAGTGGGGAGCCTTCCCCATCTCCTGTAGATCTCCCGGGATGGCCTCCCACG
C*16:01:01:01      ACCAGGGGCAGTGGGGAGCCTTCCCCATCTCCTGTAGATCTCCCGGGATGGCCTCCCACG
                   *********   **** **** **  *** **  *** ** ** *** *********** 

A*03:01:01:01      AGGAGGGGAGACAATTGGGACCAACACTAGAATATCACCCTCCCTCTGGTCCTGAGGGAG
A*30:01:01:01      AGGAGGGGAGACAATTGGGACCAACACTAGAATATCACCCTCCCTCTGGTCCTGAGGGAG
A*02:01:01:01      AGGAGGGGAGACAATTGGGACCAACACTAGAATATCGCCCTCCCTCTGGTCCTGAGGGAG
A*24:02:01:01      AGGAGGGGAGACAATTGGGACCAACACTAGAATATCGCCCTCCCTCTGGTCCTGAGGGAG
B*13:02:01:01      AGAAGAGGAGGAAAATGGGATCAGCGCTAGAATGTCGCCCTCCCTTGAATGGAGAATGGC
B*35:02:01:01      AGAAGAGGAGGAAAATGGGATCAGCGCTAGAATGTCGCCCTCCCTTGAATGGAGAATGGC
B*15:01:01:01      AGAAGAGGAGGAAAATGGGATCAGCGCTAGAATGTCGCCCTCCCTTGAATGGAGAATGGC
B*44:03:01:01      AGAAGAGGAGGAAAATGGGATCAGCGCTAGAATGTCGCCCTCCCTTGAATGGAGAATGGC
C*04:01:01:01      AGGAGGGGAGGAAAATGGGATCAGCGCTAGAATATCGCCCTCCCTTGAATGGAGAATGGG
C*06:02:01:01      AGGAGGGGAGGAAAATGGGATCAGCGCTAGAATATCGCCCTCCCTTGAATGGAGAATGGG
C*03:03:01:01      AGGAGGGGAGGAAAATGGGATCAGCGCTAGAATATCGCCCTCCCTTGAATGGAGAATGGG
C*16:01:01:01      AGGAGGGGAGGAAAATGGGATCAGCGCTAGAATATCGCCCTCCCTTGAATGGAGAATGGG
                   ** ** ****  ** ***** ** * ******* ** ********    *   **  *  

A*03:01:01:01      AGGAATCCTCCTGGG-TTCCAGATCCTGTACCAGAGAGTGACTCTGAGGTTCCGCCCTGC
A*30:01:01:01      AGGAATCCTCCTGGGTTTCCAGATCCTGTACCAGAGAGTGACTCTGAGGTTCCGCCCTGC
A*02:01:01:01      AGGAATCCTCCTGGGTTTCCAGATCCTGTACCAGAGAGTGACTCTGAGGTTCCGCCCTGC
A*24:02:01:01      AGGAATCCTCCTGGGTTTCCAGATCCTGTACCAGAGAGTGACTCTGAGGTTCCGCCCTGC
B*13:02:01:01      ATGAGTTTTCCTGAGTTTCCT----------------------CTGAGGGCCCCCTCTTC
B*35:02:01:01      ATGAGTTTTCCTGAGTTTCCT----------------------CTGAGGGCCCCCTCTTC
B*15:01:01:01      ATGAGTTTTCCTGAGTTTCCT----------------------CTGAGGGCCCCCTCTTC
B*44:03:01:01      ATGAGTTTTCCTGAGTTTCCT----------------------CTGAGGGCCCCCTCTTC
C*04:01:01:01      ATGAGTTTTCCTGAGTTTCCT----------------------CTGAGGGCCCCCTCTGC
C*06:02:01:01      ATGAGTTTTCCTGAGTTTCCT----------------------CTGAGGGCCCCCTCTGC
C*03:03:01:01      ATGAGTTTTCCTGAGTTTCCT----------------------CTGAGGGCCCCCTCTGC
C*16:01:01:01      ATGAGTTTTCCTGAGTTTCCT----------------------CTGAGGGCCCCCTCTGC
                   * ** *  ***** * ****                       ******  ** * ** *

A*03:01:01:01      TCTCTGACACAATTAAGGGATAAAATCTCTGAAGGAGTGA-CGGGAAGACGATCCCTCGA
A*30:01:01:01      TCTCTGACACAATTAAGGGATAAAATCTCTGAAGGAGTGA-CGGGAAGACGATCCCTCGA
A*02:01:01:01      TCTCTGACACAATTAAGGGATAAAATCTCTGAAGGAATGA-CGGGAAGACGATCCCTCGA
A*24:02:01:01      TCTCTGACACAATTAAGGGATAAAATCTCTGACGGAATGA-CGGAAAGACGATCCCTCGA
B*13:02:01:01      TCTCTAGGACAATTAAGGGATGACGTCTCTGAGGAAATGTAGGGGAAGACAGTCCCTAGA
B*35:02:01:01      TCTCTAGGACAATTAAGGGATGACGTCTCTGAGGAAATGGAGGGGAAGACAGTCCCTAGA
B*15:01:01:01      TCTCTAGGACAATTAAGGGATGACGTCTCTGAGGAAATGGAGGGGAAGACAGTCCCTAGG
B*44:03:01:01      TCTCTAGGACAATTAAGGGATGACGTCTCTGAGGAAATGGAGGGGAAGACAGTCCCTAGA
C*04:01:01:01      TCTCTAGGACAATTAAGGGATGAAGTCCTTGAGGAAATGGAGGGGAAGACAGTCCCTGGA
C*06:02:01:01      TCTCTAGGACAATTAAGGGATGAAGTCCTTGAGGAAATGGAGGGGAAGACAGTCCCTGGA
C*03:03:01:01      TCTCTAGGACAATTAAGGGATGAAGTCCTTGAGGAAATGGAGGGGAAGACAGTCCCTAGA
C*16:01:01:01      TCTCTAGGACAATTAAGGGATGAAGTCCTTGAGGAAATGGAGGGGAAGACAGTCCCTGGA
                   *****   ************* *  **  *** * * **   ** *****  ***** * 

A*03:01:01:01      ATACTGATGAGTGGTTCCCTTTGACAC------------CGGCAGCAGCCTTGGGCCCGT
A*30:01:01:01      ATACTGATGAGTGGTTCCCTTTGACAC------------CGGCAGCAGCCTTGGGCCCGT
A*02:01:01:01      ATACTGATGAGTGGTTCCCTTTGACAC--------ACACAGGCAGCAGCCTTGGGCCCGT
A*24:02:01:01      ATACTGATGACTGGTTCCCTTTGACAC------------CGGCAGCAGCCTTGGGACCGT
B*13:02:01:01      ATACTGATCAGGGGTCCCCTTTGACCCCTGCAGCAGCCTTGGGAA-----------CCGT
B*35:02:01:01      ATACTGATCAGGGGTCCCCTTTGACCCCTGCAGCAGCCTTGGGAA-----------CCGT
B*15:01:01:01      ATAGTGATCAGGGGTCCCCTTTGACCCCTGCAGCAGCCTTGGGAA-----------CCGT
B*44:03:01:01      ATACTGATCAGGGGTCCCCTTTGACCCCTGCAGCAGCCTTGGGAA-----------CCGT
C*04:01:01:01      ATACTGATCAGGGGTCCCCTTTGACCACTTTGACCACTGCAGCAGCTGTGGTCAGGCTGC
C*06:02:01:01      ATACTGATCAGGGGTCCCCTTTGACCACTTTGACCACTGCAGCAGCTGTGGTCAGGCTGC
C*03:03:01:01      ATACTGATCAGGGGTCCCCTTTGACCACTTTGACCACTGCAGCAGCTGTGGTCAGGCTGC
C*16:01:01:01      ATACTGATCAGGGGTCCCCTTTGACCACTTTGACCACTGCAGCAGCTGTGGTCAGGCTGC
                   *** **** *  *** *********                * *            * * 

A*03:01:01:01      GACTTTTCCTCTCAGGCCTTGTTCTCTGCTTCACACTCAATGTGTGTGGGGGTCTGAGTC
A*30:01:01:01      GACTTTTCCTCTCAGGCCTTGTTCTCTGCTTCACACTCAATGTGTGTGGGGGTCTGAGTC
A*02:01:01:01      GACTTTTCCTCTCAGGCCTTGTTCTCTGCTTCACACTCAATGTGTGTGGGGGTCTGAGTC
A*24:02:01:01      GACTTTTCCTCTCAGGCCTTGTTCTCTGCTTCACACTCAATGTGTGTGGGGGTCTGAGTC
B*13:02:01:01      GACTTTTCCTCTCAGGCCTTGTTCTCTGCCTCACACTCAGTGTGTTTGGGGCTCTGATTC
B*35:02:01:01      GACTTTTCCTCTCAGGCCTTGTTCTCTGCCTCACACTCAGTGTGTTTGGGGCTCTGATTC
B*15:01:01:01      GACTTTTCCTCTCAGGCCTTGTTCTCTGCCTCACACTCAGTGTGTTTGGGGCTCTGATTC
B*44:03:01:01      GACTTTTCCTCTCAGGCCTTGTTCTCTGCCTCACACTCAGTGTGTTTGGGGCTCTGATTC
C*04:01:01:01      TGACCTTTCTCTCAGGCCTTGTTCTCTGCCTGACGCTCAATGTGTTTGAAGGTTTGATTC
C*06:02:01:01      TGACCTTTCTCTCAGGCCTTGTTCTCTGCCTCACGCTCAATGTGTTTAAAGGTTTGATTC
C*03:03:01:01      TGACCTTTCTCTCAGGCCTTGTTCTCTGCCTCACGCTCAATGTGTTTGAAGGTTTGATTC
C*16:01:01:01      TGACCTTTCTCTCAGGCCTTGTTCTCTGCCTCATGCTCAATGTGTTTGAAGGTTTGATTC
                        ** ********************* * *  **** ***** *   * * *** **

A*03:01:01:01      CAGCACTTCTGAGTCCCTCAGCCTCCACTCAGGTCAGGACCAGAAGTCGCTGTTCCCTTC
A*30:01:01:01      CAGCACTTCTGAGTCCCTCAGCCTCCACTCAGGTCAGGACCAGAAGTCGCTGTTCCCTTC
A*02:01:01:01      CAGCACTTCTGAGTCCTTCAGCCTCCACTCAGGTCAGGACCAGAAGTCGCTGTTCCCTCT
A*24:02:01:01      CAGCACTTCTGAGTCCCTCAGCCTCCACTCAGGTCAGGACCAGAAGTCGCTGTTCCCTCC
B*13:02:01:01      CAGCACTTCTGAGTCACTTTACCTCCACTCAGATCAGGAGCAGAAGTCCCTGTTCCCCGC
B*35:02:01:01      CAGCACTTCTGAGTCACTTTACCTCCACTCAGATCAGGAGCAGAAGTCCCTGTTCCCCGC
B*15:01:01:01      CAGCACTTCTGAGTCACTTTACCTCCACTCAGATCAGGAGCAGAAGTCCCTGTTCCCCGC
B*44:03:01:01      CAGCACTTCTGAGTCACTTTACCTCCACTCAGATCAGGAGCAGAAGTCCCTGTTCCCCGC
C*04:01:01:01      CAGCTTTTCTGAGTCCTTCGGCCTCCACTCAGGTCAGGACCAGAAGTCGCTGTTCCTCCC
C*06:02:01:01      CAGCTTTTCTGAGTCCTTCGGCCTCCACTCAGGTCAGGACCAGAAGTCGCTGTTCCTCCC
C*03:03:01:01      CAGCTTTTCTGAGTCCTTCGGCCTCCACTCAGGTCAGGACCAGAAGTCGCTGTTCCTCCC
C*16:01:01:01      CAGCTTTTCTGAGTTCTTCAGCCTCCACTCAGGTCAGGACCAGAAGTCGCTGTTCCTCCC
                   ****  ********   *   *********** ****** ******** *******    

A*03:01:01:01      TCAGGGA-----------------ATAGAAGATTATCCCAGGTGCCTGTGTCCAGGCTGG
A*30:01:01:01      TCAGGGA-----------------ATAGAAGATTATCCCAGGTGCCTGTGTCCAGGCTGG
A*02:01:01:01      TCAGGGACTAGAATTTTCCACGGAATAGGAGATTATCCCAGGTGCCTGTGTCCAGGCTGG
A*24:02:01:01      TCAGGGA-----------------ATAGAAGATTATCCCAGGTGCCTGTGTCCAGGCTGG
B*13:02:01:01      TCAGAGACTCGAACTTTCCAATGAATAGGAGATTATCCCAGGTGCCTGCGTCCAGGCTGG
B*35:02:01:01      TCAGAGACTCGAACTTTCCAATGAATAGGAGATTATCCCAGGTGCCTGCGTCCAGGCTGG
B*15:01:01:01      TCAGAGACTCGAACTTTCCAATGAATAGGAGATTATCCCAGGTGCCTGCGTCCAGGCTGG
B*44:03:01:01      TCAGAGACTCGAACTTTCCAATGAATAGGAGATTATCCCAGGTGCCTGCGTCCAGGCTGG
C*04:01:01:01      TCAGAGACTAGAACTTTCCAATGAATAGGAGATTATCCCAGGTGCCTGTGTCCAGGCTGG
C*06:02:01:01      TCAGAGACTAGAACTTTCCAATGAATAGGAGATTATCCCAGGTGCCTGTGTCCAGGCTGG
C*03:03:01:01      TCAGAGACTAGAACTTTCCAATGAATAGGAGATTATCCCAGGTGCCTGTGTCCAGGCTGG
C*16:01:01:01      TCAGAGACTAGAACTTTCCAATGAATAGGAGATTATCCCAGGTGCCTGTGTCCAGGCTGG
                   **** **                 **** ******************* ***********

A*03:01:01:01      TGTCTGGGTTCTGTGCTCTCTTCCCCATCCCGGGTGTCCTGTCCATTCTCAAGATGGCCA
A*30:01:01:01      TGTCTGGGTTCTGTGCTCTCTTCCCCATCCCGGGTGTCCTGTCCATTCTCAAGATGGCCA
A*02:01:01:01      TGTCTGGGTTCTGTGCTCCCTTCCCCATCCCAGGTGTCCTGTCCATTCTCAAGATAGCCA
A*24:02:01:01      TGTCTGGGTTCTGTGCTCTCTTCCCCATCCCGGGTGTCCTGTCCATTCTCAAGATGGCCA
B*13:02:01:01      TGTCTGGGTTCTGTGCCCC-TTCCCCACCCCAGGTGTCCTGTCCATTCTCAGGCTGGTCA
B*35:02:01:01      TGTCTGGGTTCTGTGCCCC-TTCCCCACACCAGGTGTCCTGTCCATTCTCAGGCTGGTCA
B*15:01:01:01      TGTCTGGGTTCTGTGCCCC-TTCCCCACCCCAGGTGTCCTGTCCATTCTCAGGCTGGTCA
B*44:03:01:01      TGTCTGGGTTCTGTGCCCC-TTCCCCACCCCAGGTGTCCTGTCCATTCTCAGGCTGGTCA
C*04:01:01:01      CGTCTGGGTTCTGTGCCCCCTTCCCCACCCCAGGTGTCCTGTCCATTCTCAGGATGGTCA
C*06:02:01:01      CGTCTGGGTTCTGTGCCCCCTTCCCCACCCCAGGTGTCCTGTCCATTCTCAGGATGGTCA
C*03:03:01:01      CGTCTGGGTTCTGTGCCCCCTTCCCCACCCCAGGTGTCCTGTCCGTTCTCAGGATGGTCA
C*16:01:01:01      CGTCTGGGTTCTGTGCCCCCTTCCCCACCCCAGGTGTCCTGTCCATTCTCAGGATGGTCA
                    *************** *  *******  ** ************ ****** * * * **

A*03:01:01:01      CATGCGTGCTGGTGGAGTGTCCCATGACAGATGCAAAATGCCTGAATTTTCTGACTCTTC
A*30:01:01:01      CATGCGTGCTGGTGGAGTGTCCCATGACAGATGCAAAATGCCTGAATTTTCTGACTCTTC
A*02:01:01:01      CATGTGTGCTGGAGGAGTGTCCCATGACAGATGCAAAATGCCTGAATGATCTGACTCTTC
A*24:02:01:01      CATGCATGCTGGTGGAGTGTCCCATGACAGATGCAAAATGCCTGAATTTTCTGACTCTTC
B*13:02:01:01      CATGGGTGGTCCTAGGGTGTCCCATGAGAGATGCAAAGCGCCTGAATTTTCTGACTCTTC
B*35:02:01:01      CATGGGTGGTCCTAGGGTGTCCCATGAGAGATGCAAAGCGCCTGAATTTTCTGACTCTTC
B*15:01:01:01      CATGGGTGGTCCTAGGGTGTCCCATGAGAGATGCAAAGCGCCTGAATTTTCTGACTCTTC
B*44:03:01:01      CATGGGTGGTCCTAGGGTGTCCCATGAGAGATGCAAAGCGCCTGAATTTTCTGACTCTTC
C*04:01:01:01      CATGGGCGCTGTTGGAGTGTCGCAAGAGAGATACAAAGTGTCTGAATTTTCTGACTCTTC
C*06:02:01:01      CATGGGCGCTGTTGGAGTGTCGCAAGAGAGATACAAAGTGTCTGAATTTTCTGACTCTTC
C*03:03:01:01      CATGGGCGCTGTTGGAGTGTCGCAAGAGAGATACAAAGTGTCTGAATTTTCTGACTCTTC
C*16:01:01:01      CATGGGCGCTGTTGGAGTGTCGCAAGAGAGATACAAAGTGTCTGAATTTTCTGACTCTTC
                   ****   * *    * ***** ** ** **** ****  * ******  ***********

A*03:01:01:01      CCGTCAGACCCCCCCAAGACACATATGACCCACCACCCCATCTCTGACCATGAGGCCACC
A*30:01:01:01      CCGTCAGACCCCCCCAAGACACATATGACCCACCACCCCATCTCTGACCATGAGGCCACC
A*02:01:01:01      CTGACAGACGCCCCCAAAACGCATATGACTCACCACGCTGTCTCTGACCATGAAGCCACC
A*24:02:01:01      CCGTCAGACCCCCCCAAGACACATATGACCCACCACCCCATCTCTGACCATGAGGCCACT
B*13:02:01:01      CCATCAGACCCCCCAAAGACACACGTGACCCACCACCCCATCTCTGACCATGAGGCCACC
B*35:02:01:01      CCATCAGACCCCCCAAAGACACACGTGACCCACCACCCCGTCTCTGACCATGAGGCCACC
B*15:01:01:01      CCATCAGACCCCCCAAAGACACATGTGACCCACCACCCCATCTCTGACCATGAGGCCACC
B*44:03:01:01      CCATCAGACCCCCCAAAGACACATGTGACCCACCACCCCATCTCTGACCATGAGGTCACC
C*04:01:01:01      CCATCAGAACACCCAAAGACACACGTGACCCACCATCCCGTCTCTGACCATGAGGCCACC
C*06:02:01:01      CCGTCAGAACACCCAAAGACACACGTGACCCACCATCCCGTCTCTGACCATGAGGCCACC
C*03:03:01:01      CCGTCAGAACACCCAAAGACACACGTGACCCACCATCCCGTCTCTGACCATGAGGCCACC
C*16:01:01:01      CCGTCAGAACACCCAAAGACACACGTGACCCACCATCTCGTCTCTGACCATGAGGCCACC
                   *   ****   *** ** ** **  **** *****     ************* * *** 

A*03:01:01:01      CTGAGGTGCTGGGCCCTGGGCTTCTACCCTGCGGAGATCACACTGACCTGGCAGCGGGAT
A*30:01:01:01      CTGAGGTGCTGGGCCCTGGGCTTCTACCCTGCGGAGATCACACTGACCTGGCAGCGGGAT
A*02:01:01:01      CTGAGGTGCTGGGCCCTGAGCTTCTACCCTGCGGAGATCACACTGACCTGGCAGCGGGAT
A*24:02:01:01      CTGAGATGCTGGGCCCTGGGCTTCTACCCTGCGGAGATCACACTGACCTGGCAGCGGGAT
B*13:02:01:01      CTGAGGTGCTGGGCCCTGGGCTTCTACCCTGCGGAGATCACACTGACCTGGCAGCGGGAT
B*35:02:01:01      CTGAGGTGCTGGGCCCTGGGCTTCTACCCTGCGGAGATCACACTGACCTGGCAGCGGGAT
B*15:01:01:01      CTGAGGTGCTGGGCCCTGGGCTTCTACCCTGCGGAGATCACACTGACCTGGCAGCGGGAT
B*44:03:01:01      CTGAGGTGCTGGGCCCTGGGCTTCTACCCTGCGGAGATCACACTGACCTGGCAGCGGGAT
C*04:01:01:01      CTGAGGTGCTGGGCCCTGGGCTTCTACCCTGCGGAGATCACACTGACCTGGCAGTGGGAT
C*06:02:01:01      CTGAGGTGCTGGGCCCTGGGCTTCTACCCTGCGGAGATCACACTGACCTGGCAGCGGGAT
C*03:03:01:01      CTGAGGTGCTGGGCCCTGGGCTTCTACCCTGCGGAGATCACACTGACCTGGCAGTGGGAT
C*16:01:01:01      CTGAGGTGCTGGGCCCTGGGCTTCTACCCTGCGGAGATCACACTGACCTGGCAGCGGGAT
                   ***** ************ *********************************** *****

A*03:01:01:01      GGGGAGGACCAGACCCAGGACACGGAGCTCGTGGAGACCAGGCCTGCAGGGGATGGAACC
A*30:01:01:01      GGGGAGGACCAGACCCAGGACACGGAGCTCGTGGAGACCAGGCCTGCAGGGGATGGAACC
A*02:01:01:01      GGGGAGGACCAGACCCAGGACACGGAGCTCGTGGAGACCAGGCCTGCAGGGGATGGAACC
A*24:02:01:01      GGGGAGGACCAGACCCAGGACACGGAGCTTGTGGAGACCAGGCCTGCAGGGGATGGAACC
B*13:02:01:01      GGCGAGGACCAAACTCAGGACACTGAGCTTGTGGAGACCAGACCAGCAGGAGATAGAACC
B*35:02:01:01      GGCGAGGACCAAACTCAGGACACTGAGCTTGTGGAGACCAGACCAGCAGGAGATAGAACC
B*15:01:01:01      GGCGAGGACCAAACTCAGGACACCGAGCTTGTGGAGACCAGACCAGCAGGAGATAGAACC
B*44:03:01:01      GGCGAGGACCAAACTCAGGACACCGAGCTTGTGGAGACCAGACCAGCAGGAGATAGAACC
C*04:01:01:01      GGGGAGGACCAAACTCAGGACACCGAGCTTGTGGAGACCAGGCCAGCAGGAGATGGAACC
C*06:02:01:01      GGCGAGGACCAAACTCAGGACACCGAGCTTGTGGAGACCAGGCCAGCAGGAGATGGAACC
C*03:03:01:01      GGGGAGGACCAAACTCAGGACACTGAGCTTGTGGAGACCAGGCCAGCAGGAGATGGAACC
C*16:01:01:01      GGCGAGGACCAAACTCAGGACACCGAGCTTGTGGAGACCAGGCCAGCAGGAGATGGAACC
                   ** ******** ** ******** ***** *********** ** ***** *** *****

A*03:01:01:01      TTCCAGAAGTGGGCGGCTGTGGTGGTGCCTTCTGGAGAGGAGCAGAGATACACCTGCCAT
A*30:01:01:01      TTCCAGAAGTGGGCGGCTGTGGTGGTGCCTTCTGGAGAGGAGCAGAGATACACCTGCCAT
A*02:01:01:01      TTCCAGAAGTGGGCGGCTGTGGTGGTGCCTTCTGGACAGGAGCAGAGATACACCTGCCAT
A*24:02:01:01      TTCCAGAAGTGGGCAGCTGTGGTGGTACCTTCTGGAGAGGAGCAGAGATACACCTGCCAT
B*13:02:01:01      TTCCAGAAGTGGGCAGCTGTGGTGGTGCCTTCTGGAGAAGAGCAGAGATACACATGCCAT
B*35:02:01:01      TTCCAGAAGTGGGCAGCTGTGGTGGTGCCTTCTGGAGAAGAGCAGAGATACACATGCCAT
B*15:01:01:01      TTCCAGAAGTGGGCAGCTGTGGTGGTGCCTTCTGGAGAAGAGCAGAGATACACATGCCAT
B*44:03:01:01      TTCCAGAAGTGGGCAGCTGTGGTGGTGCCTTCTGGAGAAGAGCAGAGATACACATGCCAT
C*04:01:01:01      TTCCAGAAGTGGGCAGCTGTGGTGGTGCCTTCTGGAGAAGAGCAGAGATACACGTGCCAT
C*06:02:01:01      TTCCAGAAGTGGGCAGCTGTGGTGGTGCCTTCTGGAGAAGAGCAGAGATACACGTGCCAT
C*03:03:01:01      TTCCAGAAGTGGGCAGCTGTGGTGGTGCCTTCTGGAGAAGAGCAGAGATACACGTGCCAT
C*16:01:01:01      TTCCAGAAGTGGGCAGCTGTGGTGGTGCCTTCTGGAGAAGAGCAGAGATACACGTGCCAT
                   ************** *********** ********* * ************** ******

A*03:01:01:01      GTGCAGCATGAGGGTCTGCCCAAGCCCCTCACCCTGAGATGGGGTAAGGAGGGAGATGGG
A*30:01:01:01      GTGCAGCATGAGGGTCTGCCCAAGCCCCTCACCCTGAGATGGGGTAAGGAGGGAGATGGG
A*02:01:01:01      GTGCAGCATGAGGGTTTGCCCAAGCCCCTCACCCTGAGATGGGGTAAGGAGGGAGACGGG
A*24:02:01:01      GTGCAGCATGAGGGTCTGCCCAAGCCCCTCACCCTGAGATGGGGTAAGGAGGGAGATGGG
B*13:02:01:01      GTACAGCATGAGGGGCTGCCGAAGCCCCTCACCCTGAGATGGGGTAAGGAGGGGGATGAG
B*35:02:01:01      GTACAGCATGAGGGGCTGCCGAAGCCCCTCACCCTGAGATGGGGTAAGGAGGGGGATGAG
B*15:01:01:01      GTACAGCATGAGGGGCTGCCGAAGCCCCTCACCCTGAGATGGGGTAAGGAGGGGGATGAG
B*44:03:01:01      GTACAGCATGAGGGGCTGCCGAAGCCCCTCACCCTGAGATGGGGTAAGGAGGGGGATGAG
C*04:01:01:01      GTTCAGCACGAGGGGCTGCCGGAGCCCCTCACCCTGAGATGGAGTAAGGAGGGGGATGAG
C*06:02:01:01      GTGCAGCACGAGGGGCTGCCAGAGCCCCTCACCCTGAGATGGGGTAAGGAGGGGGATGAG
C*03:03:01:01      GTGCAGCACGAGGGGCTGCCGGAGCCCCTCACCCTGAGATGGGGTAAGGAGGGGGATGAG
C*16:01:01:01      GTGCAGCACGAGGGGCTGCCGGAGCCCCTCACCCTGAGATGGGGTAAGGAGGGGGATGAG
                   ** ***** *****  ****  ******************** ********** ** * *

A*03:01:01:01      GGTGTCATGTCT--CTTAGGGAAAGCAGGAGCC-----------------TCTCTGGAGA
A*30:01:01:01      GGTGTCATGTCT--CTTAGGGAAAGCAGGAGCC-----------------TCTCTGGAGA
A*02:01:01:01      GGTGTCATGTCT--TTTAGGGAAAGCAGGAGCC-----------------TCTCT---GA
A*24:02:01:01      GGTGTCATGTCT--CTTAGGGAAAGCAGGAGCC-----------------TCTCTGGAGA
B*13:02:01:01      GGGTCATATCTCTTCTCAGGGAAAGCAGGAGCCCTTCTGGAGC-----------------
B*35:02:01:01      GGGTCATATCTCTTCTCAGGGAAAGCAGGAGCCCTTCTGGAGC-----------------
B*15:01:01:01      GGGTCATATCTGTTCTCAGGGAAAGCAGGAGCCCTTCTGGAGC-----------------
B*44:03:01:01      GGGTCATATCTCTTCTCAGGGAAAGCAGGAGCC---------------------------
C*04:01:01:01      GGGTGATGTGTCTTCTCAGGGAAAGCAGAAGTCCTGGAGCCCTTCAGCCGGGTCAGGGCT
C*06:02:01:01      GGGTCATGTGTCTTCTCAGGGAAAGCAGAAGTCCTGGAGCCCTTCAGCCGGGTCAGGGCT
C*03:03:01:01      GGGTGATGTGTCTTCTCAGGGAAAGCAGAAGTCCTGGAGCCCTTCAGCCAGGTCAGGGCT
C*16:01:01:01      GGGTCATGTGTCTTCTCAGGGAAAGCAGAAGTCCTGGAGCCCTTCAGCCGGGTCAGGGCT
                   **             * *********** ** *                           

A*03:01:01:01      CCTTTAGCAGGGTCAGGGCCCCTCACCTTCCCCTCTTTTCCCAGAGCTGTCTTCCCAGCC
A*30:01:01:01      CCTTTAGCAGGGTCAGGGCCCCTCACCTTCCCCTCTTTTCCCAGAGCTGTCTTCCCAGCC
A*02:01:01:01      CCTTTAGCAGGGTCAGGGCCCCTCACCTTCCCCTCTTTTCCCAGAGCCGTCTTCCCAGCC
A*24:02:01:01      CCTTTAGCAGGGTCAGGGCCCCTCACCTTCCCCTCTTTTCCCAGAGCCATCTTCCCAGCC
B*13:02:01:01      CCTTCAGCAGGGTCAGGGCCCCTCATCTTCCCCTCCTTTCCCAGAGCCATCTTCCCAGTC
B*35:02:01:01      CCTTCAGCAGGGTCAGGGCCCCTCGTCTTCCCCTCCTTTCCCAGAGCCATCTTCCCAGTC
B*15:01:01:01      CCTTCAGCAGGGTCAGGGCCCCTCATCTTCCCCTCCTTTCCCAGAGCCATCTTCCCAGTC
B*44:03:01:01      -CTTCAGCAGGGTCAGGGCCCCTCATCTTCCCTTCCTTTCCCAGAGCCGTCTTCCCAGTC
C*04:01:01:01      GAGGCTTGGAGGTCAGGGCCCCTCACCTTCCCCTCCTTTCCCAGAGCCGTCTTCCCAGCC
C*06:02:01:01      GAGGCTTGGGGGTCAGGGCCCCTCACCTTCCCCTCCTTTCCCAGAGCCATCTTCCCAGCC
C*03:03:01:01      GAGGCTTGGGGGTCAGGGCCCCTCACCTTCCCCTCCTTTCCCAGAGCCGTCTTCCCAGCC
C*16:01:01:01      GAGGCTTGGGGGTCAGGGCCCCTCACCTTCCCCTCCTTTCCCAGAGCCATCTTCCCAGCC
                             **************  ****** ** ***********  ********* *

A*03:01:01:01      CACCATCCCCATCGTGGGCATCATTGCTGGCCTGGTTCTCCTTGGAGCTGTG---ATCAC
A*30:01:01:01      CACCATCCCCATCGTGGGCATCATTGCTGGCCTGGTTCTCCTTGGAGCTGTG---ATCAC
A*02:01:01:01      CACCATCCCCATCGTGGGCATCATTGCTGGCCTGGTTCTCTTTGGAGCTGTG---ATCAC
A*24:02:01:01      CACCGTCCCCATCGTGGGCATCATTGCTGGCCTGGTTCTCCTTGGAGCTGTG---ATCAC
B*13:02:01:01      CACCGTCCCCATCGTGGGCATTGTTGCTGGCCTGGCTGTCCTAGCAGTTGTG---GTCAT
B*35:02:01:01      CACCATCCCCATCGTGGGCATTGTTGCTGGCCTGGCTGTCCTAGCAGTTGTG---GTCAT
B*15:01:01:01      CACCATCCCCATCGTGGGCATTGTTGCTGGCCTGGCTGTCCTAGCAGTTGTG---GTCAT
B*44:03:01:01      CACCGTCCCCATCGTGGGCATTGTTGCTGGCCTGGCTGTCCTAGCAGTTGTG---GTCAT
C*04:01:01:01      CACCATCCCCATCGTGGGCATCGTTGCTGGCCTGGCTGTCCTGGCTGTCCTAGCTGTCCT
C*06:02:01:01      CACCATCCCCATCGTGGGCATCGTTGCTGGCCTGGCTGTCCTGGCTGTCCTAGCTGTCCT
C*03:03:01:01      CACCATCCCCATCGTGGGCATCGTTGCTGGCCTGGCTGTCCTGGCTGTCCTAGCTGTCCT
C*16:01:01:01      CACCATCCCCATCGTGGGCATCGTTGCTGGCCTGGCTGTCCTGGCTGTCCTAGCTGTCCT
                   **** ****************  ************ * ** * *  *   *     **  

A*03:01:01:01      TGGAGCTGTGGTCGCTGCCGTGATGTGGAGGAGGAAGAGCTCAGGTGGAGAAGGGGTGAA
A*30:01:01:01      TGGAGCTGTGGTCGCTGCCGTGATGTGGAGGAGGAAGAGCTCAGGTGGAGAAGGGGTGAA
A*02:01:01:01      TGGAGCTGTGGTCGCTGCTGTGATGTGGAGGAGGAAGAGCTCAGGTGGGGAAGGGGTGAA
A*24:02:01:01      TGGAGCTGTGGTCGCTGCTGTGATGTGGAGGAGGAACAGCTCAGGTGGAGAAGGGGTGAA
B*13:02:01:01      CGGAGCTGTGGTCGCTGCTGTGATGTGTAGGAGGAAGAGCTCAGGTAGGGAAGGGGTGAG
B*35:02:01:01      CGGAGCTGTGGTCGCTACTGTGATGTGTAGGAGGAAGAGCTCAGGTAGGGAAGGGGTGAG
B*15:01:01:01      CGGAGCTGTGGTCGCTACTGTGATGTGTAGGAGGAAGAGCTCAGGTAGGGAAGGGGTGAG
B*44:03:01:01      CGGAGCTGTGGTCGCTGCTGTGATGTGTAGGAGGAAGAGCTCAGGTAGGGAAGGGGTGAG
C*04:01:01:01      AGGAGCTATGGTGGCTGTTGTGATGTGTAGGAGGAAGAGCTCAGGTAGGGAAGGGGTGAG
C*06:02:01:01      AGGAGCTGTGATGGCTGTTGTGATGTGTAGGAGGAAGAGCTCAGGTAGGGAAGGGGTGAG
C*03:03:01:01      AGGAGCTGTGGTGGCTGTTGTGATGTGTAGGAGGAAGAGCTCAGGTAGGGAAGGGGTGAG
C*16:01:01:01      AGGAGCTGTGGTGGCTGTTGTTATGTGTAGGAGGAAGAGCTCAGGTAGGGAAGGGGTGAG
                    ****** ** * ***   ** ***** ******** ********* * ********** 

A*03:01:01:01      GGGTGGGGTCTGAGATTTCTTGTCTCACTGAGGGTTCCAAGCCCCAGCTAGAAATGTGCC
A*30:01:01:01      GGGTGGGGTCTGAGATTTCTTGTCTCACTGAGGGTTCCAAGCCCCAGCTAGAAATGTGCC
A*02:01:01:01      GGG-TGGGTCTGAGATTTCTTGTCTCACTGAGGGTTCCAAGACCCAGGTAGAAGTGTGCC
A*24:02:01:01      GGGTGGGGTCTGAGATTTCTTGTCTCACTGAGGGTTCCAAGCCCCAGCTAGAAATGTGCC
B*13:02:01:01      GGGTGGGGTCTGGGTTTTCTTGTCCCACTGGGGGTTTCAAGCCCCAGGTAGAAGTGTTCC
B*35:02:01:01      GGGTGGGGTCTGGGTTTTCTTGTCCCACTGGGGGTTTCAAGCCCCAGGTAGAAGTGTTCC
B*15:01:01:01      GGGTGGGGTCTGGGTTTTCTTGTCCCACTGGGGGTTTCAAGCCCCAGGTAGAAGTGTTCC
B*44:03:01:01      GGGTGGGGTCTGGGTTTTCTTGTCCCACTGGGGGTTTCAAGCCCCAGGTAGAAGTGTTCC
C*04:01:01:01      GAGTGGGGTCTGGGTTTTCTTGTTCCACTGGGAGTTTCAAGCCCCAGGTAGAAGTGTGCC
C*06:02:01:01      GAGTGGGGTCTGGGTTTTCTTGTCCCACTGGGAGTTTCAAGCCCCAGGTAGAAGTGTGCC
C*03:03:01:01      GAGTGGGGTCTGGGTTTTCTTGTTCCACTGGGAGTTTCAAGCCCCAGGTAGAAGTGTGCC
C*16:01:01:01      GAGTGGGGTCTGGGTTTTCTTGTCCCACTGGGAGTTTCAAGCCCCAGGTAGAAGTGTGCC
                   * *  ******* * ********  ***** * *** **** ***** ***** *** **

A*03:01:01:01      CTGTCTCATTACTGGGAAGCACCGTCCACAATCATGGGCCTACCCAGTCTGGGCCCTGTG
A*30:01:01:01      CTGTCTCATTACTGGGAAGCACCATCCACAATCATGGGCCTACCCAGCCTGGGCCCTGTG
A*02:01:01:01      CTGCCTCGTTACTGGGAAGCACCACCCACAATTATGGGCCTACCCAGCCTGGGCCCTGTG
A*24:02:01:01      CTGTCTCATTACTGGGAAGCACCATCCACAATCATGGGCCGACCCAGCCTGGGCCCTGTG
B*13:02:01:01      CTGCCTCATTACTGGGAAGCAGCATGCACACAGGGGCT-AACGCAGACTGGGACCCTGTG
B*35:02:01:01      CTGCCTCATTACTGGGAAGCAGCATCCACACAGGGGCT-AACGCAGCCTGGGACCCTGTG
B*15:01:01:01      CTGCCTCATTACTGGGAAGCAGCATCCACACAGGGGCT-AACGCAGCCTGGGACCCTGTG
B*44:03:01:01      CTGCCTCATTACTGGGAAGCAGCATCCACACAGGGGCT-AACGCAGCCTGGGACCCTGTG
C*04:01:01:01      CCACCTCGTTACTGG-AAGCACCATCCACACATGGGCC-ATCCCAGCCTGGGACCCTGTG
C*06:02:01:01      CCACCTCGTTACTGG-AAGCACCATCCACACATGGGCC-ATCCCAGCCTGGGACCCTGTG
C*03:03:01:01      CCACCTCGTTACTGG-AAGCACCATCCACACATGGGCC-ATCCCAGCCTGGGACCCTGTG
C*16:01:01:01      CCACCTCGTTACTGG-AAGCACCATCCACACATGGGCC-ATCCCAGCCTGGGACCCTGTG
                   *   *** ******* ***** *   ****     *       *      ** *******

A*03:01:01:01      TGCCAGCACTTACTCTTTTGTAAAGCACCTGTTAAAATGAAGGACAGATTTATCACCTTG
A*30:01:01:01      TGCCAGCACTTACTCTTTTGTAAAGCACCTGTTAAAATGAAGGACAGATTTATCACCTTG
A*02:01:01:01      TGCCAGCACTTACTCTTTTGTAAAGCACCTGTTAAAATGAAGGACAGATTTATCACCTTG
A*24:02:01:01      TGCCAGCACTTACTCTTTTGTAAAGCACCTGTGACAATGAAGGACAGATTTATCACCTTG
B*13:02:01:01      TGCCAGCACTTACTCTTTTGTGCAGCACATGTGACAATGAAGCACGGATGTATCACCTTG
B*35:02:01:01      TGCCAGCACTTACTCTTTTGTGCAGCACATGTGACAATGAAGGACGGATGTATCACCTTG
B*15:01:01:01      TGCCAGCACTTACTCTTTTGTGCAGCACATGTGACAATGAAGGACAGATGTATCGCCTTG
B*44:03:01:01      TGCCAGCACTTACTCTTTTGTGCAGCACATGTGACAATGAAGGACGGATGTATCACCTTG
C*04:01:01:01      TGCCAGCACTTACTCTGTTGTGAAGCACAT--GACAATGAAGGACAGATGTATCACCTTG
C*06:02:01:01      TGCTAGCACTTACTCTGTTGTGAAGCACAT--GACAATGAAGGACAGATGTATCACCTTG
C*03:03:01:01      TGCCAGCACTTACTCTGTTGTGAAGCACAT--GACAATGAAGGACAGATGTATCACCTTG
C*16:01:01:01      TGCCAGCACTTACTCTGTTGTGAAGCACAT--GACAATGAAGGACAGATGTATCACCTTG
                   *** ************ ****  ***** *   * ******* ** *** **** *****

A*03:01:01:01      ATTACGGCGGTGATGGGACCTGATCCCAGCAGTCACAAGTCACAGGGGA---AGGTCCCT
A*30:01:01:01      ATTACGGCGGTGATGGGACCTGATCCCAGCAGTCACAAGTCACAGGGGA---AGGTCCCT
A*02:01:01:01      ATTACAGCGGTGATGGGACCTGATCCCAGCAGTCACAAGTCACAGGGGA---AGGTCCCT
A*24:02:01:01      ATTATGGCGGTGATGGGACCTGATCCCAGCAGTCACAAGTCACAGGGGA---AGGTCCCT
B*13:02:01:01      ATGGTTGTGGTGTTGGGGT-CCTGATTCCAGCATTCATGAGTCAGGGGAAGGTCCCTGCT
B*35:02:01:01      ATGGTTGTGGTGTTGGGGT-CCTGATTTCAGCATTCATGAGTCAGGGGAAGGTCCCTGCT
B*15:01:01:01      ATGGTTGTGGTGTTGGGGT-CCTGATTCCAGCATTCATGAGTCAGGGGAAGGTCCCTGCT
B*44:03:01:01      GTGGTTGTGGTGTTGGGGT-CCTGATTCCAGCATTCATGAGTCAGGGGAAGGTCCCTGCT
C*04:01:01:01      ATGATTATGGTGTTGGGGTCCTTGATTCCAGCATTCATGAGTCAGGGGAAGGTCCCTGCT
C*06:02:01:01      ATGATTATGGTGTTGGGGTCCTTGATTCCAGCATTCATGAGTCAGGGGAAGGTCCCTGCT
C*03:03:01:01      ATGATTATGGTGTTGGGGTCCTTGATTCCAGCATTCATGAGTCAGGGGAAGGTCCCTGCT
C*16:01:01:01      ATGATTATGGTGTTGGGGTCCTTGATTCCAGCATTCATGAGTCAGGGGAAGGTCCCTGCT
                    *      **** ****                  ** *   *******         **

A*03:01:01:01      GAGGACAGACCTCAGGAGGGCTATTGGTCCAGGACCCACACCTGCTTTCTTCATGTTTCC
A*30:01:01:01      GAGGACAGACCTCAGGAGGGCTATTGGTCCAGGACCCACACCTGCTTTCTTCATGTTTCC
A*02:01:01:01      GAGGACCT---TCAGGAGGGCGGTTGGTCCAGGACCCACACCTGCTTTCTTCATGTTTCC
A*24:02:01:01      GACGACAGATCTCAGGAGGGCGATTGGTCCAGGGCCCACATCTGCTTTCTTCATGTTTCC
B*13:02:01:01      AAGGACAGACCTTAGGAGGGCAGTTGGTCCAGGACCCACACTTGCTTTCCTCGTGTTTCC
B*35:02:01:01      AAGGACAGACCTTAGGAGGGCAGTTGGTCCAGGACCCACACTTGCTTTCCTCGTGTTTCC
B*15:01:01:01      AAGGACAGACCTTAGGAGGGCAGTTGGTCCAGGACCCACACTTGCTTTCCTCGTGTTTCC
B*44:03:01:01      AAGGACAGACCTTAGGAGGGCAGTTGGTCCAGGACCCACACTTGCTTTCCTCGTGTTTCC
C*04:01:01:01      AAGGACAGACCTTAGGAGGGCAGTTGCTTCAGAACCCACAGCTGCTTTCCCCGTGTTTCC
C*06:02:01:01      AAGGACAGACCTTAGGAGGGCAGTTGCTCCAGAACCCACAGCTGCTTTCCCCGTGTTTCC
C*03:03:01:01      AAGGACAGACCTTAGGAGGGCAGTTGCTCCAGAACCCACAGCTGCTTTCCCCGTGTTTCC
C*16:01:01:01      AAGGACAGACCTTAGGAGGGCAGTTGCTCCAGAACCCACAGCTGCTTTCCCTGTGTTTCC
                    * ***     * ********  *** * ***  ******  *******    *******

A*03:01:01:01      TGATCCCGCCCTGGGTCTGCAGTCACACATTTCTGGAAACTTCTCTGGGGTCCAAGACTA
A*30:01:01:01      TGATCCCGCCCTGGGTCTGCAGTCACACATTTCTGGAAACTTCTCTGGGGTCCAAGACTA
A*02:01:01:01      TGATCCCGCCCTGGGTCTGCAGTCACACATTTCTGGAAACTTCTCTGAGGTCCAAGACTT
A*24:02:01:01      TGATCCTGCCCTGGGTCTGCAGTCACACATTTCTGGAAACTTCTCTGGGGTCCAAGACTA
B*13:02:01:01      TGATCCTGCCCTGGGTCTGTAGTCATAC--TTCTGGAAATTCCTTTTGGGTCCAAGACTA
B*35:02:01:01      TGATCCTGCCTTGGGTCTGTAGTCATAC--TTCTGGAAATTCCTTTTGGGTCCAAGACGA
B*15:01:01:01      TGATCCTGCCCTGGGTCTGTAGTCATAC--TTCTGGAAATTCCTTTTGGTTCCAAGACGA
B*44:03:01:01      TGATCCTGCCTTGGGTCTGTAGTCATAC--TTCTGGAAATTCCTTTTGGGTCCAAGACGA
C*04:01:01:01      TGATCCTGCCCTGGGTCTGCAGTCATAG--TTCTGGAAACTTCTCTTGGGTCCAAGACTA
C*06:02:01:01      TGATCCTGCCCTGGGTCTGCAGTCATAG--TTCTGGAAACTTCTCTTGGGTCCAAGACTA
C*03:03:01:01      TGATCCTGCCCTGGGTCTGCAGTCATAG--TTCTGGAAACTTCTCTTGGGTCCAAGACTA
C*16:01:01:01      TGATCCTGCCCTGGGTCTGCAGTCATAG--TTCTGGAAACTTCTCTTGGGTCCAAGACTA
                   ****** *** ******** ***** *   ********* * ** *  * ********  

A*03:01:01:01      GGAGGTTCCTCTAGGACCTTAAGGCCCTGGCTCCTTTCTGGTATCTCACAGGACATTTTC
A*30:01:01:01      GGAGGTTCCTCTAGGACCTTAAGGCCCTGGCTCCTTTCTGGTATCTCACAGGACATTTTC
A*02:01:01:01      GGAGGTTCCTCTAGGACCTTAAGGCCCTGACTCCTTTCTGGTATCTCACAGGACATTTTC
A*24:02:01:01      GGAGGTTCCTCTAGGACCTTAAGGCCCTGGCTCCTTTCTGGTATCTCACAGGACATTTTC
B*13:02:01:01      GGAGGTTCCTCTAAGATCTCATGGCCCTGCTTCCTCCCAGTCCCCTCACAGGACATTTTC
B*35:02:01:01      GGAGGTTCCTCTAAGATCTCATGGCCCTGCTTCCTCCCAGTCCCCTCACAGGACATTTTC
B*15:01:01:01      GGAGGTTCCTCTAAGATCTCATGGTCCTGCTTCCTCCCAGTCCCCTCACAGGACATTTTC
B*44:03:01:01      GGAGGTTCCTCTAAGATCTCATGGCCCTGCTTCCTCCCAGTCCCCTCACAGGGCATTTTC
C*04:01:01:01      GGAGGTTCCCCTAAGATCGCATGGCCCTGCCTCCTCCCTGTCCCCTCACAGGGCATTTTC
C*06:02:01:01      GGAGGTTCCCCTAAGATCGCATGGCCCTGCCTCCTCCCTGTCCCCTCACAGGGCATTTTC
C*03:03:01:01      GGAGGTTCCCCTAAGATCGCATGGCCCTGACTCCTCCCTGTCCCCTCACAGGGCATTTTC
C*16:01:01:01      GGAGGTTCCCCTAAGATCGCATGGCCCTGCCTCCTCCCTGTCCCCTCACAGGGCATTTTC
                   ********* *** ** *  * ** ****  ****  * *    ******** *******

A*03:01:01:01      TTCTCACAGATAGAAAAGGAGGGAGTTACACTCAGGCTGCAAGTAAGTATGAAGGAGGCT
A*30:01:01:01      TTCTCACAGATAGAAAAGGAGGGAGTTACACTCAGGCTGCAAGTAAGTATGAAGGAGGCT
A*02:01:01:01      TTCCCACAGATAGAAAAGGAGGGAGCTACTCTCAGGCTGCAAGTAAGTATGAAGGAGGCT
A*24:02:01:01      TTCCCACAGATAGAAAAGGAGGGAGCTACTCTCAGGCTGCAAGTAAGTATGAAGGAGGCT
B*13:02:01:01      TTCCCACAGGTGGAAAAGGAGGGAGCTACTCTCAGGCTGCGTGTAAGTGGTGGGGGTGGG
B*35:02:01:01      TTCCCACAGGTGGAAAAGGAGGGAGCTACTCTCAGGCTGCGTGTAAGTGGTGGGGGTGGG
B*15:01:01:01      TTCCCACAGGTGGAAAAGGAGGGAGCTACTCTCAGGCTGCGTGTAAGTGGTGGGGGTGGG
B*44:03:01:01      TTCCCACAGGTGGAAAAGGAGGGAGCTACTCTCAGGCTGCGTGTAAGTGATGGGGGCGGG
C*04:01:01:01      TTCCCACAGGTGGAAAAGGAGGGAGCTGCTCTCAGGCTGCGTGTAAGTGATGGCGGTGGG
C*06:02:01:01      TTCCCACAGGTGGAAAAGGAGGGAGCTGCTCTCAGGCTGCGTGTAAGTGATGGCGGTGGG
C*03:03:01:01      TTCCCACAGGTGGAAAAGGAGGGAGCTGCTCTCAGGCTGCGTGTAAGTGATGGCGGTGGG
C*16:01:01:01      TTCCCACAGGTGGAAAAGGAGGGAGCTGCTCTCAGGCTGCGTGTAAGTGATGGCAGTGGG
                   *** ***** * ************* * * **********  ******         *  

A*03:01:01:01      GATGCCTGAGGTCCTTGGGATATTGTGTTTGGGAGCCCATGGGGGAGCCCACCCACCTCA
A*30:01:01:01      GATGCCTGAGGTCCTTGGGATATTGTGTTTGGGAGCCCATGGGGGAGCTCACCCACCCCA
A*02:01:01:01      GATGCCTGAGGTCCTTGGGATATTGTGTTTGGGAGCCCATGGGGGAGCTCACCCACCCCA
A*24:02:01:01      GATGCCTGAGGTCCTTGGGATATTGTGTTTGGGAGCCCATGGGGGAGCTCAACCACCCCA
B*13:02:01:01      AGT-----------------------------------GTGGAGGAGCTCACCCACCCCA
B*35:02:01:01      AGT-----------------------------------GTGGAGGAGCTCACCCACCCCA
B*15:01:01:01      AGT-----------------------------------GTGGAGGAGCTCACCCACCCCA
B*44:03:01:01      AGT-----------------------------------GTGGAGGAGCTCACCCACCCCA
C*04:01:01:01      CGT-----------------------------------GTGGAGGAGCTCACCCACCCCA
C*06:02:01:01      CGT-----------------------------------GTGGAGGAGCTCACCCACCCCA
C*03:03:01:01      CGT-----------------------------------GTGGAGGAGCTCACCCACCCCA
C*16:01:01:01      CGT-----------------------------------GTGGAGGAGCTCACCCACCCCA
                     *                                    *** ***** ** ***** **

A*03:01:01:01      CAATTCCTCCTCTAGCCACATCTTCTGTGGGATCTGACCAGGTTCTG-TTTTTGTTCTAC
A*30:01:01:01      CAATTCCTCCTCTAGCCACATCTTCTGTGGGATCTGACCAGGTTCTG-TTTTTGTTCTAC
A*02:01:01:01      CAATTCCTCCTCTAGCCACATCTTCTGTGGGATCTGACCAGGTTCTG-TTTTTGTTCTAC
A*24:02:01:01      CAATTCCTCCTCTAGCCACATCTTCTGTGGGATCTGACCAGGTTCTG-TTTTTGTTCTAC
B*13:02:01:01      TAATTCCTCCTG-TCCCACGTCTCCTGCGGGCTCTGACCAGGTCCTGTT-TTTGTTCTAC
B*35:02:01:01      TAATTCCTCCTG-TCCCACGTCTCCTGCGGGCTCTGACCAGGTCCTGTT-TTTGTTCTAC
B*15:01:01:01      TAATTCCTCCTG-TCCCACGTCTCCTGCGGGCTCTGACCAGGTCCTGTT-TTTGTTCTAC
B*44:03:01:01      TAATTCCTCCTG-TCCCACGTCTCCTGCGGGCTCTGACCAGGTCCTGTT-TTTGTTCTAC
C*04:01:01:01      TAATTCCTCTTG-TCCCACATCTCCTGCGGGCTCTGACCAGGTCTTTTTTTTTGTTCTAC
C*06:02:01:01      TAATTCCTCTTG-TCCCACATCTCCTGCGGGCTCTGACCAGGTCTTTTTTTTTGTTCTAC
C*03:03:01:01      TAATTCCTCTTG-TCCCACATCTCCTGCGGGCTCTGACCAGGTCTTTTTTTTTGTTCTAC
C*16:01:01:01      TAATTCCTCTTG-TCCCACATCTCCTGCGGGCTCTGACCAGGTCTTTTTTTTTGTTCTAC
                    ******** *    **** *** *** *** ***********  *  * **********

A*03:01:01:01      CCCAGGCAGTGACAGTGCCCAGGGCTCTGATGTGTCCCTCACAGCTTGTAAAGGTGAGAG
A*30:01:01:01      CCCAGGCAGTGACAGTGCCCAGGGCTCTGATGTGTCTCTCACAGCTTGTAAAGGTGAGAG
A*02:01:01:01      CCCAGGCAGTGACAGTGCCCAGGGCTCTGATGTGTCTCTCACAGCTTGTAAAGGTGAGAG
A*24:02:01:01      CCCAGGCAGTGACAGTGCCCAGGGCTCTGATGTGTCTCTCACAGCTTGTAAAGGTGAGAG
B*13:02:01:01      TCCAGGCAGCGACAGTGCCCAGGGCTCTGATGTGTCTCTCACAGCTTGAAAAGGTGAGAT
B*35:02:01:01      TCCAGCCAGCGACAGTGCCCAGGGCTCTGATGTGTCTCTCACAGCTTGAAAAGGTGAGAT
B*15:01:01:01      TCCAGCCAGCGACAGTGCCCAGGGCTCTGATGTGTCTCTCACAGCTTGAAAAGGTGAGAT
B*44:03:01:01      TCCAGGCAGCGACAGTGCCCAGGGCTCTGATGTGTCTCTCACAGCTTGAAAAGGTGAGAT
C*04:01:01:01      CCCAGCCAGCAACAGTGCCCAGGGCTCTGATGAGTCTCTCATCGCTTGTAAAGGTGAGAT
C*06:02:01:01      CCCAGCCAGCAACAGTGCCCAGGGCTCTGATGAGTCTCTCATCGCTTGTAAAGGTGAGAT
C*03:03:01:01      CCCAGCCAGCAACAGTGCCCAGGGCTCTGATGAGTCTCTCATCGCTTGTAAAGGTGAGAT
C*16:01:01:01      CCCAGCCAGCAACAGTGCCCAGGGCTCTGATGAGTCTCTCATCGCTTGTAAAGGTGAGAT
                    **** ***  ********************* *** ****  ***** ********** 

A*03:01:01:01      CTTGGAGGACCTAATGTGTGTTG-------------GGTGTTGGGCGGAACAGTGGACAC
A*30:01:01:01      CTTGGAGGACCTAATGTGTGTTG-------------GGTGTTGGGCGGAACAGTGGACAC
A*02:01:01:01      CCTGGAGGGCCTGATGTGTGTTG-------------GGTGTTGGGCGGAACAGTGGACAC
A*24:02:01:01      CTTGGAGGGCCTGATGTGTGTTG-------------GGTGTTGGGCGGAACAGTGGACAC
B*13:02:01:01      TCTTGGGGTCTAGAGTGGGCGGGGGGGG------------TGGTGGGGCAGAGGGGAAAG
B*35:02:01:01      TCTTGGGGTCTAGAGTGGGCGGGGGGGGC---------GGGGAGGGGGCAGAGGGGAAAG
B*15:01:01:01      TCTTGGGGTCTAGAGTGGGTGGGGTGGCGGGTCTGGGGGTGGGTGGGGCAGTGGGGAAAG
B*44:03:01:01      TCTTGGGGTCTAGAGTGGGTGGGGTGGCAGGTCTGGGGGTGGGTGGGGCAGTGGGGAAAG
C*04:01:01:01      TCTGGGGAGCTGAAGTGGT------------------CGGGGGTGGGGCAGAGGGAAAAG
C*06:02:01:01      TCTGGGGAGCTGAAGTGGT------------------CTGGGGTGGGGCAGAGGGAAAAG
C*03:03:01:01      TCTGGGGAGCTGAAGTGGT------------------CGGGGGTGGGGCAGAGGGAAAAG
C*16:01:01:01      TCTGGGGAGCTGAAGTGGT------------------CGGGGGTGGGGCAGAGGGAAAAG
                     * * *  *   *   *                          * ** *  * * * * 

A*03:01:01:01      AGCTGTGCTATGGGGTTTCTTTGCATTGGATGTATTGAGCATGCGATGGGCTGTTTAAGG
A*30:01:01:01      AGCTGTGCTATGGGGTTTCTTTGCATTGGATGTATTGAGCATGCGATGGGCTGTTTAAGG
A*02:01:01:01      AGCTGTGCTATGGGGTTTCTTTCCATTGGATGTATTGAGCATGCGATGGGCTGTTTAAAG
A*24:02:01:01      AGCTGTGCTATGGGGTTTCTTTGCATTGGATGTATTGAGCATGCGATGGGCTGTTTAAAG
B*13:02:01:01      GCCTGGGTAATGGACATTCTTTGATTGGGATGTTTCGCGTGTGTGGTGGGCTGTTTAGAG
B*35:02:01:01      GCCTGGGTAATGGAGATTCTTTGATTGGGATGTTTCGCGTGTGTCGTGGGCTGTTCAGAG
B*15:01:01:01      GCCTGGGTAATGGAGATTCTTTGATTGGGATGTTTCGCGTGTGTCGTGGGCTGTTCAGAG
B*44:03:01:01      GCCTGGGTAATGGAGATTCTTTGATTGGGATGTTTCGCGTGTGTGGTGGGCTGTTTAGAG
C*04:01:01:01      GCCTAGGTAATGGGGATCCTTTGATTGGGACGTTTCGAATGTGTGGTGAGCTGTTCAGAG
C*06:02:01:01      GCCTAGGTAATGGGGATCCTTTGATTGGGACGTTTCGAATGTGTGGTGAGCTGTTCAGAG
C*03:03:01:01      GCCTAGGTAATGGGGATCCTTTGATTGGGACGTTTCGAATGTGTGGTGAGCTGTTCAGAG
C*16:01:01:01      GCCTAGGTAATGGGGATCCTTTGATTGGGACGTTTCGAATGTGTGGTGAGCTGTTCAGAG
                     **  *  ****   * ****   * *** ** * *    **   ** ****** *  *

A*03:01:01:01      TGTGACCCCTCACTGTGATGGATATGAATTTGTTCATGAATATTTTTTTCTATAGTGTGA
A*30:01:01:01      TGTGACCCCTCACTGTGATGGATATGAATTTGTTCATGAATATTTTTTTCTATAGTGTGA
A*02:01:01:01      TGTGACCCCTCACTGTGACAGATACGAATTTGTTCATGAATATTTTTTTCTATAGTGTGA
A*24:02:01:01      TGTGACCCCTCACTGTGACAGATATGAAGTTGTTCATGAATTT-TTTTTCTATAGTGTGA
B*13:02:01:01      TGTCATCACTTACCATGACTAACCAGAATTTGTTCATGACTGTTGTTTTCTGTAGCCTGA
B*35:02:01:01      TGTCATCACTTACCATGACTAACCAGAATTTGTTCATGACTGTTGTTTTCTGTAGCCTGA
B*15:01:01:01      TGTCATCACTTACCATGACTAACCAGAATTTGTTCATGACTGTTGTTTTCTGTAGCCTGA
B*44:03:01:01      TGTCATCACTTACCATGACTAACCAGAATTTGTTCATGACTGTTGTTTTCTGTAGCCTGA
C*04:01:01:01      TGTCATCACTTACCATGACTGACCTGAATTTGTTCATGACTATTGTGTTCTGTAGCCTGA
C*06:02:01:01      TGTCATCACTTACCATGACTGACCTGAATTTGTTCATGACTATTGTGTTCTGTAGCCTGA
C*03:03:01:01      TGTGATCACTTACCATGACTGACCTGAATTTGTTCATGACTATTGTGTTCTGTAGCCTGA
C*16:01:01:01      TGTCATCACTTACCATGACTGACCTGAATTTGTTCATGACTATTGTGTTCTGTAGCCTGA
                   *** * * ** **  ***   *   *** ********** * *  * **** ***  ***

A*03:01:01:01      GACAGCTGCCTTGTGTGGGACTGAGAGGCAAGAGTTGTTCCTGCCCTTCCCTTTGTGACT
A*30:01:01:01      GACAGCTGCCTTGTGTGGGACTGAGAGGCAAGAGTTGTTCCTGCCCTTCCCTTTGTGACT
A*02:01:01:01      GACAGCTGCCTTGTGTGGGACTGAGAGGCAAGAGTTGTTCCTGCCCTTCCCTTTGTGACT
A*24:02:01:01      GACAGCTGCCTTGTGTGGGACTGAGAGGCAAGAGTTGTTCCTGCCCTTCCCTTTGTGACT
B*13:02:01:01      GACAGCTGTCTTGTGAGGGACCGAGATGCAGGATTTCTTCACGCCTCCCCTTTGTGACTT
B*35:02:01:01      GACAGCTGTCTTGTGAGGGACTGAGATGCAGGATTTCTTCACTCCTCCCCTTTGTGACTT
B*15:01:01:01      GACAGCTGTCTTGTGAGGGACCGAGATGCAGGATTTCTTCACGCCTCCCCTTTGTGACTT
B*44:03:01:01      GACAGCTGTCTTGTGAGGGACTGAGATGCAGGATTTCTTCACGCCTCCCCTTTGTGACTT
C*04:01:01:01      GACAGCTGCC-TGTGTGGGACTGAGATGCAGGATTTCTTCACACCTCTCCTTTGTGACTT
C*06:02:01:01      GACAGCTGCC-TGTGTGGGACTGAGATGCAGGATTTCTTCACACCTCTCCTTTGTGACTT
C*03:03:01:01      GACAGCTGCC-TGTGTGGGACTGAGATGCAGGATTTCTTCACACCTCTCCTTTGTGACTT
C*16:01:01:01      GACAGCTGCC-TGTGTGGGACTGAGATGCAGGATTTCTTCACACCTCTCCTTTGTGACTT
                   ******** * **** ***** **** *** ** ** ***   **   ** **      *

A*03:01:01:01      T-GAAGAACCCTGACTTTGTTTCTGCAAAGGCACCTGCATGTGTCTGTGTTCGTGTAGGC
A*30:01:01:01      T-GAAGAACCCTGACTTTGTTTCTGCAAAGGCACCTGCATGTGTCTGTGTTCGTGTAGGC
A*02:01:01:01      T-GAAGAACCCTGACTTTGTTTCTGCAAAGGCACCTGCATGTGTCTGTGTTCGTGTAGGC
A*24:02:01:01      T-GAAGAACCCTGACTTTGTTTCTGCAAAGGCACCTGCATGTGTCTGTGTTCATGTAGGC
B*13:02:01:01      CAAGAGCCTCTGGCATCTCTTTCTGCAAAGGCACCTGAATGTGTCTGTGTCCCTGTTAGC
B*35:02:01:01      CAAGAGCCTCTGGCATCTCTTTCTGCAAAGGCACCTGAATGTGTCTGCGTCCCTGTTAGC
B*15:01:01:01      CAAGAGCCTCTGGCATCTCTTTCTGCAAAGGCACCTGAATGTGTCTGCGTCCCTGTTAGC
B*44:03:01:01      CAAGAGCCTCTGGCATCTCTTTCTGCAAAGGCACCTGAATGTGTCTGCGTCCCTGTTAGC
C*04:01:01:01      CAAGAGCCTCTGGCATCTCTTTCTGCAAAGGCATCTGAATGTGTCTGCGTTCCTGTTAGC
C*06:02:01:01      CAAGAGCCTCTGGCATCTCTTTCTGCAAAGGCATCTGAATGTGTCTGCGTTCCTGTTAGC
C*03:03:01:01      CAAGAGCCTCTGGCATCTCTTTCTGCAAAGGCATCTGAATGTGTCTGCGTTCCTGTTAGC
C*16:01:01:01      CAAGAGCCTCTGGCATCTCTTTCTGCAAAGGCATCTGAATGCGTCTGCGTTCCTGTTAGC
                       **   *  *  * * ************** *** *** ***** ** * ***  **

A*03:01:01:01      ATAATGTGAGGAGGTGGGGAGACCACCCCACCCCCATGTCCACCATGACCCTCTTCCCAC
A*30:01:01:01      ATAATGTGAGGAGGTGGGGAGACCACCCCACCCCCATGTCCACCATGACCCTCTTCCCAC
A*02:01:01:01      ATAATGTGAGGAGGTGGGGAGACCACCCCACCCCCATGTCCACCATGACCCTCTTCCCAC
A*24:02:01:01      ATAATGTGAGGAGGTGGGGAGACCACCCCACCCCCATGTCCACCATGACCCTCTTCCCAC
B*13:02:01:01      ATAATGTGAGGAGGTGGAGAGACAGCCCAACTGTGTGTCCACTGTGACCCCTGTTCCCAT
B*35:02:01:01      CTAATGTGAGGAGGTGGAGAGACAGCCCACCCCCGTGTCCACTGTGACCCCTGTTCCCAT
B*15:01:01:01      ATAATGTGAGGAGGTGGAGAGACAGCCCACCCTTGTGTCCACTGTGACCCCTGTTCCCAT
B*44:03:01:01      ATAATGTGAGGAGGTGGAGAGACAGCCCACCCCCGTGTCCACCGTGACCCCTGTTCCCAT
C*04:01:01:01      ATAATGTGAGGAGGTGGAGAGACAGCCCACCCCCGTGTCCACCGTGACCCCTGTCCCCAC
C*06:02:01:01      ATAATGTGAGGAGGTGGAGAGACAGCCCACCCCCGTGTCCACCGTGACCCCTGTCCCCAC
C*03:03:01:01      ATAATGTGAGGAGGTGGACAGACAGCCCACCCCCGTGTCCACCGTGACCCCTGTCCCCAC
C*16:01:01:01      ATAATGTGAGGAGGTGGAGAGACAGCCCACCCCCGTGTCCACCGTGACCCCTGTCCCCAC
                    ****************  ****  ***  *        *        **** * **** 

A*03:01:01:01      GCTGACCTGTGCTCCCTCCCCAATCATCTTTCCTGTTCCAGAGAGGTGGGGCTGAGGTGT
A*30:01:01:01      GCTGACCTGTGCTCCCTCCCCAATCATCTTTCCTGTTCCAGAGAGGTGGGGCTGAGGTGT
A*02:01:01:01      GCTGACCTGTGCTCCCTCCCCAATCATCTTTCCTGTTCCAGAGAGGTGGGGCTGAGGTGT
A*24:02:01:01      GCTGACCTGTGCTCCCTCCCCAATCATCTTTCCTGTTGCAGAGAGGTGGGGCTGAGGTGT
B*13:02:01:01      GCTGATCTGTGTTTCCTCCCCAGTCATCTTTCTTGTTCCAGAGAGGTGGGGC-TGGATGT
B*35:02:01:01      GCTGACCTGTGTTTCCTCCCCAGTCATCTTTCTTGTTCCAGAGAGGTGGGGC-TGGATGT
B*15:01:01:01      GCTGATCTGTGTTTCCTCCCCAGTCATCTTTCTTGTTCCAGAGAGGTGGGGC-TGGATGT
B*44:03:01:01      GCTGACTTGTGTTTCCTCCCCAGTCATCTTTCCTGTTCCAGAGAGGTGGGGC-TGGATGT
C*04:01:01:01      ACTGACCTGTGTTCCCTCCCAGATCATCTTTCCTGTTCCAGAGAAGTGGGCT-G-GATGT
C*06:02:01:01      ACTGACCTGTGTTCCCTCCCCGATCATCTTTCCTGTTCCAGAGAAGTGGGCT-G-GATGT
C*03:03:01:01      ACTGACCTGTGTTCCCTCCCCGATCATCTTTCCTGTTCCAGAGAAGTGGGCT-G-GATGT
C*16:01:01:01      ACTGACCTGTGTTCCCTCCCCGATCATCTTTCCTGTTCCAGAGAAGTGGGCT-G-GATGT
                    ****  **** * ******   ********* **** ****** *****     * ***

A*03:01:01:01      CTCCATCTCTGTCTCAACTTCATGGTGCACTGAGCTGTAACTTCTTCCTTCCCTATTAAA
A*30:01:01:01      CTCCATCTCTGTCTCAACTTCATGGTGCACTGAGCTGTAACTTCTTCCTTCCCTATTAAA
A*02:01:01:01      CTCCATCTCTGTCTCAACTTCATGGTGCACTGAGCTGTAACTTCTTCCTTCCCTATTAAA
A*24:02:01:01      CTCCATCTCTGTCTCAACTTCATGGTGCACTGAGCTGTAACTTCTTCCTTCCCTATTAAA
B*13:02:01:01      CTCCATCTCTGTCTCAAC-TTTATGTGCACTGAGCTGCAACTTCTTACTTCCCTACTGAA
B*35:02:01:01      CTCCATCTCTGTCTCAAC-TTTATGTGCACTGAGCTGCAACTTCTTACTTCCCTACTGAA
B*15:01:01:01      CTCCATCTCTGTCTCAAC-TTTATGTGCACTGAGCTGCAACTTCTTACTTCCCTACTGAA
B*44:03:01:01      CTCCATCTCTGTCTCAAC-TTTATGTGCACTGAGCTGCAACTTCTTACTTCCCTACTGAA
C*04:01:01:01      CTCCATCTCTGTCTCAACTTCATGGTGCGCTGAGCTGCAACTTCTTACTTCCCTAATGAA
C*06:02:01:01      CTCCATCTCTGTCTCAACTTTAC-GTGTACTGAGCTGCAACTTCTTACTTCCCTACTGAA
C*03:03:01:01      CTCCATCTCTGTCTCAACTTCATGGTGCGCTGAGCTGCAACTTCTTACTTCCCTAATGAA
C*16:01:01:01      CTCCATCTCTGTCTCAACTTTAC-GTGTACTGAGCTGCAACTTCTTACTTCCCTACTGAA
                   ****************** *    ***  ******** ******** ******** * **

A*03:01:01:01      A-----------------------------------------------------------
A*30:01:01:01      A-----------------------------------------------------------
A*02:01:01:01      A-----------------------------------------------------------
A*24:02:01:01      A-----------------------------------------------------------
B*13:02:01:01      AATAAGAATCTGAATATAAATTTGTTTTCTCAAATATTTGCTATGAGAGGTTGATGGATT
B*35:02:01:01      AATAAGAATCTGAATATAAATTTGTTTTCTCAAATATTTGCTATGAGAGGTTGATGGATT
B*15:01:01:01      AATAAGAATCTGAATATAAATTTGTTTTCTCAAATATTTGCTATGAGAGGTTGATGGATT
B*44:03:01:01      AATAAGAATCTGAATATAAATTTGTTTTCTCAAATATTTGCTATGAGAGGTTGATGGATT
C*04:01:01:01      GTTAAGAACCTGAATATAAATTTGTTTTCTCAAATATTTGCTATGAAGGGTTGATGGATT
C*06:02:01:01      AATAAGAATCTGAATATAAATTTGTTTTCTCAAATATTTGCTATGAGAGGTTGATGGATT
C*03:03:01:01      GTTAGGAACCTGAATATAAATTTGTTTTCTCAAATATTTGCTATGAAGGGTTGATGGATT
C*16:01:01:01      AATAAGAATCTGAATATAAATTTGTTTTCTCAAATATTTGCTATGAGAGGTTGATGGATT
                                                                               

A*03:01:01:01      ------------------------------------------------------------
A*30:01:01:01      ------------------------------------------------------------
A*02:01:01:01      ------------------------------------------------------------
A*24:02:01:01      ------------------------------------------------------------
B*13:02:01:01      AATTAAATAAGTCAATTCCTGGAATTTGAGAGAGCAAATAAAGACCTGAGAACCTTCCAG
B*35:02:01:01      AATTAAATAAGTCAATTCCTGGAATTTGAAAGAGCAAATAAAGACCTGAGAACCTTCCAG
B*15:01:01:01      AATTAAATAAGTCAATTCCTGGAATTTGAAAGAGCAAATAAAGACCTGAGAACCTTCCAG
B*44:03:01:01      AATTAAATAAGTCAATTCCTGGAATTTGAGAGAGCAAATAAAGACCTGAGAACCTTCCAG
C*04:01:01:01      AATTAAATAAGTCAATTCCTGGAAGTTGAGAGAGCAAATAAAGACCTGAGAACCTTCCAG
C*06:02:01:01      AATTAAATAAGTCAATTCCTGGAAGTTGAGAGAGCAAATAAAGACCTGAGAACCTTCCAG
C*03:03:01:01      AATTAAATAAGTCAATTCCTGGAAGTTGAGAGAGCAAATAAAGACCTGAGAACTTTCCAG
C*16:01:01:01      AATTAAATAAGTCAATCCCTGGAAGTTGAGAGAGCAAATAAAGACCTGAGAACCTTCCAG
                                                                               

A*03:01:01:01      ------------------------------------------------------------
A*30:01:01:01      ------------------------------------------------------------
A*02:01:01:01      ------------------------------------------------------------
A*24:02:01:01      ------------------------------------------------------------
B*13:02:01:01      AATCTGCATGTTTGCTGTGCTGAGTCTGTTGCAGGTGGGGTGTGGAGAAGGCTGTGGGGG
B*35:02:01:01      AATCTGCAT---------------------------------------------------
B*15:01:01:01      AATCTGCATGTTCGCTGTGCTGAGTCTGTTGCAGGTGGGGTGTGGAGAAGGCTGTGGGGG
B*44:03:01:01      AATCTGCATGTTCGCTGTGCTGAGTCTGTTGCAGGTGGGGTGTGGAGAAGGCTGTGGGGG
C*04:01:01:01      AATCCGCATGTTCGCTGTGCTGAGTCTGTTGCAGGTGGGGGTGGGGAAGGCTGTGAGGAG
C*06:02:01:01      AATCCGCATGTTCGCTGTGCTGAGTCTGTTGCAGGTGGGGGTGGGGAAGGCTGTGAGGAG
C*03:03:01:01      AATCCGCATGTTCTCTGTGCTGAGTCTGTTGCAGGTGGGGGTGGGGAAGGCTGTGAGGAG
C*16:01:01:01      AATCCGCATGTTCGCTGTGCTGAGTCTGTTGCAGGTGGGGGTGGGGAAGGCTGTGAGGAG
                                                                               

A*03:01:01:01      ------------------------------------------------------------
A*30:01:01:01      ------------------------------------------------------------
A*02:01:01:01      ------------------------------------------------------------
A*24:02:01:01      ------------------------------------------------------------
B*13:02:01:01      GCCGAGTGTGGACGGGGCCTGTGCCCATTTGGTGTTGAGTCCATCATGGGCTTTATGTGG
B*35:02:01:01      ------------------------------------------------------------
B*15:01:01:01      GCCGAGTGTGGATGGGGCCTGTGCCCATTTGGTGTTGAGTCCATCATGGGCTTTATGTGG
B*44:03:01:01      GCCGAGTGTGGACGGGGCCTGTGCCCATTTGGTGTTGAGTCCATCATGGGCTTTATGTGG
C*04:01:01:01      CCGAGTGTGGACGG-GGCCTGTGCCTAGTTGCTGTTCAGTTCTTCATGGGCTTTATGTGG
C*06:02:01:01      ACGAGTGTGGACGG-GGCCTGTGCCTAGTTGCTGTTCAGTTCTTCATGGGCTTTATGTGG
C*03:03:01:01      CCGAGTGTGGACGGGGGCCTGTGCCTAGTTGCTGTTCAGTTCTTCATGGGCTTTATGTAG
C*16:01:01:01      ACGAGTGTGGACGG-GGCCTGTGCCTAGTTGCTGTTCAGTTCTTCATGGGCTTTATGTGG
                                                                               

A*03:01:01:01      ------------------------------------------------------------
A*30:01:01:01      ------------------------------------------------------------
A*02:01:01:01      ------------------------------------------------------------
A*24:02:01:01      ------------------------------------------------------------
B*13:02:01:01      TTAGTCCTCAGCTGGGTCACCTTCACTGCTCCATTGTCCTTGTCCCTTCAGTGGAAACTT
B*35:02:01:01      ------------------------------------------------------------
B*15:01:01:01      TTAGTCGTCAGCTGGGTCACCTTCACTGCTCCATTGTCCTTGTCCCTTCAGTGGAAACTT
B*44:03:01:01      TTAGTCGTCAGCTGGGTCACCTTCACTGCTCCATTGTCCTTGTCCCTTCAGTGGAAACTT
C*04:01:01:01      TCAGTCCTCAGCTGGGTCACCTTCACTGCTCCATTGTCCTTGTCCCTTCAGTGGAAACTT
C*06:02:01:01      TCAGTCCTCAGCTGGGTCACCTTCACTGCTCCATTGTCCTTGTCCCTTCAGTGGAAACTT
C*03:03:01:01      TCAGTCCTTAGCTGGGTCACCTTCACTGCTCCATTGTCCTTGTCCCTTCAGTGGAAACTT
C*16:01:01:01      TCAGTCCTCAGCTGGGTCACCTTCACTGCTCCATTGTCCTTGTCCCTTCAGTGGAAACTT
                                                                               

A*03:01:01:01      ------------------------------------------------------------
A*30:01:01:01      ------------------------------------------------------------
A*02:01:01:01      ------------------------------------------------------------
A*24:02:01:01      ------------------------------------------------------------
B*13:02:01:01      GTCCAGTGGGAGCTGTGACCACAGAGGCTCACACATCGCCCAGGGCGGCCCCTGCACACG
B*35:02:01:01      ------------------------------------------------------------
B*15:01:01:01      GTCCAGTGGGAGCTGTGACCACAGAGGCTCACACATCGCCCAGGGTGGCCCCTGCACACG
B*44:03:01:01      GTCCAGCGGGAGCTGTGACCACAGAGGCTCACACATCGCCCAGGGCGGCCCCTGCACACG
C*04:01:01:01      GTCCAGCGGGAGCTGTGACCACAGAGGCTCACACATCGCCCAGGGCAGCCCCTGCACACG
C*06:02:01:01      GTCCAGCGGGAGCTGTGACCACAGAGGCTCACACATCGCCCAGGGCAGCCCCTGCACACG
C*03:03:01:01      GTCCAGCAGGAGCTGTGACCACAGAGGCTCACACATCGCCCAGGGCAGCCCCTGCACACG
C*16:01:01:01      GTCCAGCGGGAGCTGTGACCACAGAGGCTCACACATCGCCCAGGGCAGCCGCTGCACACT
                                                                               

A*03:01:01:01      ------------------------------------------------------------
A*30:01:01:01      ------------------------------------------------------------
A*02:01:01:01      ------------------------------------------------------------
A*24:02:01:01      ------------------------------------------------------------
B*13:02:01:01      GGGATCTCTGTGCATTCTGAGACAAATTTTCAGAGCCATTCACCTCCTGCCCTGCTTCTA
B*35:02:01:01      ------------------------------------------------------------
B*15:01:01:01      GGGGTCTCTGTGCATTCTGAGACAAATTTTCAGAGCCATTCACCTCCTGCCCTGCTTCTA
B*44:03:01:01      GGGGTCTCTGTGCATTCTGAGACAAATTTTCAGAGCCATTCACCTCCTGCCCTGCTTCTA
C*04:01:01:01      GGAGTCCCTGTGCTTTCTGAGACAA-----------------------------------
C*06:02:01:01      GGAGTCCCTGTGCTTTCTGAGACAAATTTTCAGACCCATTCAGCTCCTGCCCTCCTTCTA
C*03:03:01:01      GGAGTCCCTGTGCTTTCTGAGACAAATTTTCAGACCCATTCAGCTCCTGCCCTCCTTATA
C*16:01:01:01      GGAGTCCCTGTGCTTTCTGAGACAAATTTTCAGACCCATTCAGCTCCTGCCCTCCTTCTA
                                                                               

A*03:01:01:01      ------------------------------------------------------------
A*30:01:01:01      ------------------------------------------------------------
A*02:01:01:01      ------------------------------------------------------------
A*24:02:01:01      ------------------------------------------------------------
B*13:02:01:01      GAGCTCCTTTTCTGCTCTGCTCTCCTGCCCTCTCTCCCTGCCCTGGTTCTAGTGATCTTG
B*35:02:01:01      ------------------------------------------------------------
B*15:01:01:01      GAGCTCCTTTTCTGCTCTGCTCTCCTGCCCTCTCTCCCTGCCCTGGTTCTAGTGATCTTG
B*44:03:01:01      GAGCTCCTTTTCTGCTCTGCTCTTCTGCCCTCTCTCCCTGCCCTGGTTCTAGTGATCTTG
C*04:01:01:01      ------------------------------------------------------------
C*06:02:01:01      GGGCTCCTCTTCTGCTTTGGTCTCCTGTCCTCTCTCCCTTCCCTGATTCCAGTAATCTTC
C*03:03:01:01      GGGCTCCTCTTCTGCTTTGGTCTCCTGCCCTCTCTCCCTTCCCTGATTCCAGTGATCTTC
C*16:01:01:01      GGGCTCCTCTTCTGCTTTGGTCTCCTGCCCTCTCTCCCTTCCCTGATTCCAGTAATCTTC
                                                                               

A*03:01:01:01      ------------------------------------------------------------
A*30:01:01:01      ------------------------------------------------------------
A*02:01:01:01      ------------------------------------------------------------
A*24:02:01:01      ------------------------------------------------------------
B*13:02:01:01      GTGCTGAATCCAATCCCAACTCATGAATCTGTAAAGCAGAGTCTAATTTAGACTTAC---
B*35:02:01:01      ------------------------------------------------------------
B*15:01:01:01      GTGCTGAATCCAATCCCAACTCCTGAATCTGTAAAGCAGAGTCTAATTTAGACTTACATT
B*44:03:01:01      GTGCTGAATCCAATCCCAACTCATGAATCTGTAAAGCAGAGTCTAATTTAGACTTACATT
C*04:01:01:01      ------------------------------------------------------------
C*06:02:01:01      GTGCTGACTCCAATCCCAACTCATGAATCTAA--AGCAGAGCCTAATTTAGATTTATATT
C*03:03:01:01      GTGCTGACTCCAATCCCAACTCATGAATCTAA--AGCAGAGCCTAATTTAGATTTGTATT
C*16:01:01:01      GTGCTGACTCCAATCCCAACTCATGAATCTAA--AGCAGAGCCTAATTTAGATTTATATT
                                                                               

A*03:01:01:01      ------------------------------------------------------------
A*30:01:01:01      ------------------------------------------------------------
A*02:01:01:01      ------------------------------------------------------------
A*24:02:01:01      ------------------------------------------------------------
B*13:02:01:01      ------------------------------------------------------------
B*35:02:01:01      ------------------------------------------------------------
B*15:01:01:01      TGTCTGTGAAATTGGACCCGTCATCAAGGACTGTTCTTTCCTGAAGAGAGAACCT-GATT
B*44:03:01:01      TGTCTGTGAAATTGGACCCATCATCAAGGACTGTTCTTTCCTGAAGAGAGAACCT-GATT
C*04:01:01:01      ------------------------------------------------------------
C*06:02:01:01      TGTTTGTAAAATTGGGTCCATAGTCTAGAATTGTTCCTTCCTGAAGAGAGAAACCTGATC
C*03:03:01:01      TGTTTGTAAAATTGGGTCCATAGTCTAGAATTGTTCCTTCCTGAAGAGAGAAACCTGATC
C*16:01:01:01      TGTTTGTAGAATTGGGTCCATAGTCTAGAATTGTTCCTTCCTGAAGAGAGAAACCTGATT
                                                                               

A*03:01:01:01      ---------------------------------
A*30:01:01:01      ---------------------------------
A*02:01:01:01      ---------------------------------
A*24:02:01:01      ---------------------------------
B*13:02:01:01      ---------------------------------
B*35:02:01:01      ---------------------------------
B*15:01:01:01      GTGTGCTGCAGTGTGCTGGGGCAGGGGGTGCGG
B*44:03:01:01      GTGTGCTGCAGTGTGCTGGGGCAGGGGGTGCGG
C*04:01:01:01      ---------------------------------
C*06:02:01:01      GTGTGCTGCAGTGTGCGGGG-------------
C*03:03:01:01      GTGTGCTGCAGCGTGCAGGG-------------
C*16:01:01:01      GTGTGCTGCAGTGTGCGGGG-------------
                                                    
